# Supplementary material for: Temporal transcriptome analysis of the chicken embryo yolk sac
Source: BMC Genomics. 2014 Aug 19;15(1):690. doi: 10.1186/1471-2164-15-690 (PMC4246430; doi:10.1186/1471-2164-15-690)
Supplement: Supplementary file 4 — Additional file 4: The 50 highest expressed genes per day. (XLSX 13 KB) [file 12864_2014_6680_MOESM4_ESM.xlsx]

## Sheet: Top 50 expressed genes
Top 50 expressed genes per embryonic day (high to low)
high to low expression	E13	E15	E17	E19	E21
1 (highest expression)	hemoglobin, alpha 1 (HBAA)	hemoglobin, gamma G (HBG2)	prosaposin (PSAP)	prosaposin (PSAP)	prosaposin (PSAP)
2	hemoglobin, gamma G (HBG2)	hemoglobin, alpha 1 (HBAA)	ribosomal protein SA (RPSA)	zinc finger protein 593 (ZNF593)	matrix Gla protein (MGP)
3	hemoglobin, alpha-D-globin (HBAD)	hemoglobin, epsilon 1 (HBE1)	transthyretin (TTR)	ribosomal protein SA (RPSA)	calbindin 1, 28kDa (CALB1)
4	hemoglobin, epsilon 1 (HBE1)	transthyretin (TTR)	hemoglobin, alpha 1 (HBAA)	apolipoprotein A-I (APOA1)	apolipoprotein A-II-like (LOC100858842)
5	transthyretin (TTR)	prosaposin (PSAP)	zinc finger protein 593 (ZNF593)	ribosomal protein S11 (RPS11)	ribosomal protein SA (RPSA)
6	metallothionein 4 (MT4)	hemoglobin, alpha-D-globin (HBAD)	hemoglobin, gamma G (HBG2)	fatty acyl-CoA hydrolase precursor, medium chain-like (LOC415787)	apolipoprotein A-I (APOA1)
7	ribosomal protein S6 (RPS6)	ribosomal protein SA (RPSA)	lactotransferrin (LTF)	proline-rich acidic protein 1 (PRAP1)	complement factor D-like (LOC100857593)
8	tumor protein, translationally-controlled 1 (TPT1)	lactotransferrin (LTF)	hemoglobin, epsilon 1 (HBE1)	proline-rich nuclear receptor coactivator 1 (PNRC1)	zinc finger protein 593 (ZNF593)
9	ribosomal protein, large, P2 (RPLP2)	zinc finger protein 593 (ZNF593)	proline-rich nuclear receptor coactivator 1 (PNRC1)	complement factor D-like (LOC100857593)	apolipoprotein A-IV (APOA4)
10	ribosomal protein, large, P1 (RPLP1)	ribosomal protein S11 (RPS11)	Niemann-Pick disease, type C2 (NPC2)	eukaryotic translation elongation factor 1 alpha 1 (EEF1A1)	uncharacterized LOC100859721 (LOC100859721)
11	5-aminoimidazole-4-carboxamide ribonucleotide formyltransferase/IMP cyclohydrolase (ATIC)	proline-rich nuclear receptor coactivator 1 (PNRC1)	tubulin, beta 2A (TUBB2A)	apolipoprotein A-II-like (LOC100858842)	fatty acyl-CoA hydrolase precursor, medium chain-like (LOC415787)
12	cystatin A (stefin A) (CSTA)	solute carrier family 4, anion exchanger, member 1 (SLC4A1)	ribosomal protein S11 (RPS11)	lactotransferrin (LTF)	metallothionein 4 (MT4)
13	ferritin, heavy polypeptide 1 (FTH1)	albumin (ALB)	hemoglobin, alpha-D-globin (HBAD)	thymosin beta 15 (LOC100502566)	proline-rich nuclear receptor coactivator 1 (PNRC1)
14	lactotransferrin (LTF)	eukaryotic translation elongation factor 1 alpha 1 (EEF1A1)	gap junction protein, beta 1, 32kDa (GJB1)	uncharacterized LOC418543 (LOC418543)	ribosomal protein S11 (RPS11)
15	40S ribosomal protein S26-like (LOC100857770)	tubulin, beta 2A (TUBB2A)	uncharacterized LOC100859721 (LOC100859721)	uncharacterized LOC100859721 (LOC100859721)	Niemann-Pick disease, type C2 (NPC2)
16	eukaryotic translation elongation factor 2 (EEF2)	ribosomal protein S2 (RPS2)	solute carrier family 4, anion exchanger, member 1 (SLC4A1)	albumin (ALB)	thymosin beta 15 (LOC100502566)
17	eukaryotic translation elongation factor 1 alpha 1 (EEF1A1)	Niemann-Pick disease, type C2 (NPC2)	complement factor D-like (LOC100857593)	calbindin 1, 28kDa (CALB1)	solute carrier family 25 (mitochondrial carrier; adenine nucleotide translocator), member 6 (SLC25A6), nuclear gene encoding mitochondrial protein
18	peroxiredoxin 1, transcript variant 1 (PRDX1)	fatty acyl-CoA hydrolase precursor, medium chain-like (LOC415787)	albumin (ALB)	glutathione peroxidase 4 (phospholipid hydroperoxidase) (GPX4)	proline-rich acidic protein 1 (PRAP1)
19	apolipoprotein A-II-like (LOC100858842)	prostaglandin D2 synthase 21kDa (brain) (PTGDS)	fatty acyl-CoA hydrolase precursor, medium chain-like (LOC415787)	aldolase B, fructose-bisphosphate (ALDOB)	ADP-ribosylation factor 4 (ARF4)
20	ribosomal protein SA (RPSA)	ribosomal protein, large, P0 (RPLP0)	eukaryotic translation elongation factor 1 alpha 1 (EEF1A1)	retinol binding protein 5, cellular (RBP5)	uncharacterized LOC418543 (LOC418543)
21	gallinacin 2 (GAL2), transcript variant 1	glutathione peroxidase 1-like (LOC100857115)	butyrobetaine (gamma), 2-oxoglutarate dioxygenase (gamma-butyrobetaine hydroxylase) 1 (BBOX1)	transthyretin (TTR)	legumain (LGMN)
22	ribosomal protein L21, transcript variant 1 (RPL21)	uncharacterized LOC100859721 (LOC100859721)	ferritin, heavy polypeptide 1 (FTH1)	hydroxyacyl-CoA dehydrogenase/3-ketoacyl-CoA thiolase/enoyl-CoA hydratase (trifunctional protein), beta subunit (HADHB)	protein canopy homolog 2-like (LOC100858933)
23	prosaposin (PSAP)	translocator protein 2 (TSPO2)	hydroxyacyl-CoA dehydrogenase/3-ketoacyl-CoA thiolase/enoyl-CoA hydratase (trifunctional protein), beta subunit (HADHB)	ribosomal protein, large, P0 (RPLP0)	apolipoprotein B (including Ag(x) antigen) (APOB)
24	proline-rich acidic protein 1 (PRAP1)	hydroxyacyl-CoA dehydrogenase/3-ketoacyl-CoA thiolase/enoyl-CoA hydratase (trifunctional protein), beta subunit (HADHB)	ribosomal protein S2 (RPS2)	5-aminoimidazole-4-carboxamide ribonucleotide formyltransferase/IMP cyclohydrolase (ATIC)	ferritin, heavy polypeptide 1 (FTH1)
25	ribosomal protein L37 (RPL37)	ribosomal protein L15 (RPL15)	prostaglandin D2 synthase 21kDa (brain) (PTGDS)	gallinacin 1 (GAL1)	eukaryotic translation elongation factor 1 alpha 1 (EEF1A1)
26	gallinacin 1 (GAL1)	tubulin, beta 2C (TUBB2C)	thymosin beta 15 (LOC100502566)	ADP-ribosylation factor 4 (ARF4)	eukaryotic translation initiation factor 4E binding protein 1 (EIF4EBP1)
27	ribosomal protein L32 (RPL32)	alpha-fetoprotein (AFP)	ribosomal protein, large, P0 (RPLP0)	macrophage migration inhibitory factor-like (LOC100857237)	albumin (ALB)
28	ribosomal protein L29 (RPL29)	solute carrier family 25 (mitochondrial carrier; adenine nucleotide translocator), member 6 (SLC25A6), nuclear gene encoding mitochondrial protein	selenoprotein P, plasma, 1-like (LOC424593)	K(lysine) acetyltransferase 2A (KAT2A)	claudin 1 (CLDN1)
29	glyceraldehyde-3-phosphate dehydrogenase (GAPDH)	ferritin, heavy polypeptide 1 (FTH1)	flavin containing monooxygenase 6 pseudogene (FMO6P)	Niemann-Pick disease, type C2 (NPC2)	cystatin A (stefin A) (CSTA)
30	ubiquitin B, transcript variant 1 (UBB)	ribosomal protein, large, P2 (RPLP2)	apolipoprotein A-II-like (LOC100858842)	apolipoprotein B (including Ag(x) antigen) (APOB)	fibrinogen gamma chain (FGG)
31	ribosomal protein S11 (RPS11)	eukaryotic translation elongation factor 2 (EEF2)	seryl-tRNA synthetase (SARS)	protein canopy homolog 2-like (LOC100858933)	cathepsin L2 (CTSL2)
32	ribosomal protein S12 (RPS12)	glutathione S-transferase class-alpha (GSTA)	glutathione S-transferase class-alpha (GSTA)	gap junction protein, beta 1, 32kDa (GJB1)	selenoprotein P, plasma, 1 (SEPP1)
33	ribosomal protein L8 (RPL8)	selenoprotein P, plasma, 1-like (LOC424593)	apolipoprotein A-IV (APOA4)	ribosomal protein S6 (RPS6)	glutathione peroxidase 4 (phospholipid hydroperoxidase) (GPX4)
34	albumin (ALB)	cathepsin B (CTSB)	ganglioside GM2 activator-like (LOC100857973)	apolipoprotein A-IV (APOA4)	hydroxyacyl-CoA dehydrogenase/3-ketoacyl-CoA thiolase/enoyl-CoA hydratase (trifunctional protein), beta subunit (HADHB)
35	Gal 7 (GAL7)	apolipoprotein A-II-like (LOC100858842)	apolipoprotein A-I (APOA1)	matrix Gla protein (MGP)	tubulin, beta 2C (TUBB2C)
36	ribosomal protein L18a (RPL18A), partial mRNA	metallothionein 4 (MT4)	solute carrier family 25 (mitochondrial carrier; adenine nucleotide translocator), member 6 (SLC25A6), nuclear gene encoding mitochondrial protein	selenoprotein P, plasma, 1-like (LOC424593)	ribosomal protein S6 (RPS6)
37	ribosomal protein S3 (RPS3)	complement factor D-like (LOC100857593)	K(lysine) acetyltransferase 2A (KAT2A)	ferritin, heavy polypeptide 1 (FTH1)	retinol binding protein 5, cellular (RBP5)
38	prostaglandin D2 synthase 21kDa (brain) (PTGDS)	tumor protein, translationally-controlled 1 (TPT1)	macrophage migration inhibitory factor-like (LOC100857237)	prostaglandin D2 synthase 21kDa (brain) (PTGDS)	insulin-like growth factor binding protein 7 (IGFBP7)
39	integrin beta 1 binding protein 3 (ITGB1BP3)	ribosomal protein, large, P1 (RPLP1)	glutathione peroxidase 4 (phospholipid hydroperoxidase) (GPX4)	legumain (LGMN)	butyrobetaine (gamma), 2-oxoglutarate dioxygenase (gamma-butyrobetaine hydroxylase) 1 (BBOX1)
40	ribosomal protein L30 (RPL30)	otokeratin (LOC395772)	otokeratin (LOC395772)	fibrinogen gamma chain (FGG)	ubiquitin B, transcript variant 1 (UBB)
41	ATP synthase, H+ transporting, mitochondrial F1 complex, epsilon subunit (ATP5E)	glutathione peroxidase 4 (phospholipid hydroperoxidase) (GPX4)	ADP-ribosylation factor 4 (ARF4)	eukaryotic translation elongation factor 2 (EEF2)	eukaryotic translation elongation factor 2 (EEF2)
42	ribosomal protein L3 (RPL3)	ribosomal protein L30 (RPL30)	retinol binding protein 5, cellular (RBP5)	cathepsin B (CTSB)	plasminogen (PLG)
43	ribosomal protein L13 (RPL13)	integrin beta 1 binding protein 3 (ITGB1BP3)	cathepsin B (CTSB)	ribosomal protein L8 (RPL8)	tumor protein, translationally-controlled 1 (TPT1)
44	aldolase B, fructose-bisphosphate (ALDOB)	eukaryotic translation initiation factor 4E binding protein 1 (EIF4EBP1)	ribosomal protein L15 (RPL15)	tumor protein, translationally-controlled 1 (TPT1)	ribosomal protein, large, P2 (RPLP2)
45	ISG12-2 protein-like (ISG12-2)	apolipoprotein A-I (APOA1)	proline-rich acidic protein 1 (PRAP1)	actin, beta (ACTB)	actin, beta (ACTB)
46	alpha-fetoprotein (AFP)	Gal 7 (GAL7)	aldolase B, fructose-bisphosphate (ALDOB)	butyrobetaine (gamma), 2-oxoglutarate dioxygenase (gamma-butyrobetaine hydroxylase) 1 (BBOX1)	seryl-tRNA synthetase (SARS)
47	ribosomal protein L36 (RPL36)	ribosomal protein L32 (RPL32)	tumor protein, translationally-controlled 1 (TPT1)	cathepsin L2 (CTSL2)	ribosomal protein, large, P1 (RPLP1)
48	ribosomal protein S15a (RPS15A)	apolipoprotein B (including Ag(x) antigen) (APOB)	eukaryotic translation initiation factor 4E binding protein 1 (EIF4EBP1)	lectin, galactoside-binding, soluble, 3 (LGALS3)	hemoglobin, alpha 1 (HBAA)
49	ribosomal protein S3A (RPS3A)	proline-rich acidic protein 1 (PRAP1)	smooth muscle protein phosphatase type 1-binding subunit (LOC395787)	hemoglobin, alpha 1 (HBAA)	aldolase B, fructose-bisphosphate (ALDOB)
50	ribosomal protein S2 (RPS2)	40S ribosomal protein S26-like (LOC100857770)	low density lipoprotein receptor-related protein 2 (LRP2)	ribosomal protein S2 (RPS2)	selenoprotein P, plasma, 1-like (LOC424593)
