# Supplementary material for: Temporal transcriptome analysis of the chicken embryo yolk sac
Source: BMC Genomics. 2014 Aug 19;15(1):690. doi: 10.1186/1471-2164-15-690 (PMC4246430; doi:10.1186/1471-2164-15-690)
Supplement: Supplementary file 6 — Additional file 6: Separate analysis (3500 genes) - Mean and P-value of significant genes from each of the 4 contrasts. (XLSX 216 KB) [file 12864_2014_6680_MOESM6_ESM.xlsx]

## Sheet: contrast E13-E17
gene name	13-17 down/up regulation	Lsmean Day E13	Lsmean Day E17	Diff of Day = (E13)-(E17)	-log10(p-value) for Diff of Day = (E13)-(E17)
gallus ras-related protein Rab-7b-like (LOC771782)	up regulated	3.8938	7.61386	-3.72005	6.76352
smooth muscle protein phosphatase type 1-binding subunit (LOC395787)	up regulated	6.74104	9.37019	-2.62914	6.28941
gallus formin-like 1 (FMNL1)	up regulated	4.78482	7.93178	-3.14697	5.82185
F11 receptor (F11R)	up regulated	6.69264	9.02108	-2.32844	5.65272
integrin, alpha 3 (antigen CD49C, alpha 3 subunit of VLA-3 receptor) (ITGA3)	up regulated	4.33825	5.81643	-1.47818	5.48644
prosaposin (PSAP)	up regulated	10.4419	13.3438	-2.90185	5.42328
gallus serine hydrolase-like 2 (SERHL2)	up regulated	4.45559	7.09659	-2.641	5.40394
gallus transmembrane and coiled-coil domains 1 (TMCO1)	up regulated	6.23202	7.29801	-1.06599	5.29364
Fanconi anemia, complementation group I (FANCI)	up regulated	4.34578	6.85377	-2.50799	5.22777
gallus basic helix-loop-helix family, member e40 (BHLHE40)	up regulated	3.41241	5.86113	-2.44872	5.21833
trinucleotide repeat containing 15 (TNRC15)	up regulated	5.48333	7.03359	-1.55026	5.20885
pterin-4 alpha-carbinolamine dehydratase/dimerization cofactor of hepatocyte nuclear factor 1 alpha (TCF1) 2 (PCBD2)	up regulated	6.12644	8.28596	-2.15952	5.13607
gallus oxysterol binding protein-like 10 (OSBPL10)	up regulated	4.89226	6.6327	-1.74043	5.0849
gallus calcium binding and coiled-coil domain 2, transcript variant 2 (CALCOCO2)	up regulated	6.41913	8.9977	-2.57857	4.99698
gallus family with sequence similarity 43, member A (FAM43A)	up regulated	5.31009	8.74021	-3.43012	4.88176
gallus LYR motif containing 5, transcript variant 3 (LYRM5)	up regulated	5.41273	7.3698	-1.95708	4.86694
gallus uncharacterized LOC100859223 (LOC100859223)	up regulated	3.24582	5.40837	-2.16255	4.86217
zinc finger protein 593 (ZNF593)	up regulated	8.8183	11.8191	-3.00081	4.81787
gallus myeloid-associated differentiation marker homolog (LOC100857467)	up regulated	4.82637	7.78301	-2.95665	4.75736
gallus complement factor D-like (LOC100857593)	up regulated	8.01877	10.5293	-2.51056	4.6998
gallus sphingomyelin phosphodiesterase 1, acid lysosomal (SMPD1)	up regulated	6.10545	8.84501	-2.73957	4.61407
tumor protein D52-like 2 (TPD52L2)	up regulated	5.77882	7.65656	-1.87774	4.57029
gallus heme oxygenase (decycling) 2 (HMOX2)	up regulated	5.44162	6.57698	-1.13536	4.55302
ring finger protein 103 (RNF103)	up regulated	4.38243	6.04222	-1.6598	4.55029
eukaryotic translation initiation factor 3, subunit H (EIF3H)	up regulated	7.06291	9.04771	-1.9848	4.53088
FK506 binding protein 5 (FKBP5)	up regulated	3.04739	5.31044	-2.26306	4.52383
gallus hydroxyacyl-CoA dehydrogenase/3-ketoacyl-CoA thiolase/enoyl-CoA hydratase (trifunctional protein)	up regulated	7.70744	9.98518	-2.27774	4.49566
gallus butyrobetaine (gamma)	up regulated	7.45738	10.1372	-2.67978	4.45498
gallus uncharacterized LOC100858737 (LOC100858737)	up regulated	4.35853	7.74842	-3.38988	4.44796
gallus myosin-XV-like (LOC417377)	up regulated	2.4155	4.36964	-1.95415	4.42615
gallus dynamin binding protein (DNMBP)	up regulated	5.80969	8.00805	-2.19836	4.38726
solute carrier family 22 (organic cation transporter)	up regulated	2.70553	4.92332	-2.21779	4.38497
engulfment and cell motility 3 (ELMO3)	up regulated	3.15012	6.27262	-3.1225	4.24981
gallus nuclear receptor subfamily 2 group F member 1-B-like (LOC100859014)	up regulated	3.97106	6.19705	-2.22599	4.23945
gallus KIAA1522 (KIAA1522)	up regulated	3.86226	5.96038	-2.09812	4.22796
solute carrier family 34 (sodium phosphate)	up regulated	2.57474	4.49166	-1.91692	4.21171
coenzyme Q5 homolog, methyltransferase (S. cerevisiae) (COQ5)	up regulated	5.20349	8.03272	-2.82924	4.16593
gallus p53 apoptosis effector related to PMP-22-like (PERP)	up regulated	4.06359	6.22407	-2.16048	4.16084
gallus polycomb group RING finger protein 1-like (LOC100858619)	up regulated	3.35726	6.0934	-2.73613	4.11865
gallus ring finger protein 128 (RNF128)	up regulated	4.87398	6.41153	-1.53754	4.10884
gallus low density lipoprotein receptor-related protein 6 (LRP6)	up regulated	3.17292	4.40743	-1.23451	4.10354
gallus kelch domain containing 8A (KLHDC8A)	up regulated	2.30431	6.70048	-4.39618	4.06908
BCL2-like 1 (BCL2L1)	up regulated	4.0055	5.11876	-1.11326	4.06203
gallus golgin B1 (GOLGB1)	up regulated	5.11028	7.0401	-1.92982	4.05037
gallus transducin-like enhancer of split 3 (E(sp1) homolog, Drosophila) (TLE3)	up regulated	3.25192	5.76147	-2.50955	4.04878
gallus Smith-Magenis syndrome chromosome region, candidate 7 (SMCR7)	up regulated	2.31835	4.79426	-2.47591	4.0482
zinc finger protein 335 (ZNF335)	up regulated	3.3757	5.12166	-1.74597	4.04208
gallus macrophage migration inhibitory factor-like (LOC100857237)	up regulated	5.89457	9.64658	-3.75201	4.00699
calbindin 1, 28kDa (CALB1)	up regulated	7.00751	8.91047	-1.90295	3.97731
ribosomal protein SA (RPSA)	up regulated	10.4789	12.7742	-2.29528	3.93019
gallus uncharacterized LOC419409 (LOC419409)	up regulated	2.75923	5.76793	-3.0087	3.88178
gallus claudin-3-like (LOC417474)	up regulated	4.09344	6.57652	-2.48308	3.88046
apolipoprotein A-IV (APOA4)	up regulated	5.8464	9.74263	-3.89624	3.85739
N-acetylneuraminate pyruvate lyase (dihydrodipicolinate synthase) (NPL)	up regulated	6.60135	8.55559	-1.95424	3.83775
glucosamine (N-acetyl)-6-sulfatase (GNS)	up regulated	6.48624	8.93808	-2.45184	3.82731
gallus UPF0524 protein C3orf70 homolog (LOC100857307)	up regulated	4.71358	6.22494	-1.51136	3.8067
gallus claudin-19-like (LOC100859907)	up regulated	2.66613	4.65179	-1.98567	3.798
gallus ankyrin repeat and MYND domain-containing protein 1-like (LOC100859878)	up regulated	4.67123	6.76086	-2.08963	3.79579
gallus ELOVL fatty acid elongase 3 (ELOVL3)	up regulated	2.16695	5.25995	-3.093	3.79147
myosin IA (MYO1A)	up regulated	4.96739	8.00702	-3.03963	3.79088
gallus chromosome 14 open reading frame, human C16orf5 (C14H16orf5)	up regulated	3.12879	5.18852	-2.05973	3.76304
gallus phosphoinositide-3-kinase interacting protein 1 (PIK3IP1)	up regulated	4.5775	7.60641	-3.02891	3.70088
integrin, alpha V (vitronectin receptor, alpha polypeptide, antigen CD51) (ITGAV)	up regulated	4.80711	6.30522	-1.4981	3.69813
gallus SH3 domain containing ring finger 1 (SH3RF1)	up regulated	2.22164	4.50585	-2.28421	3.6881
gallus KIAA0319-like (KIAA0319L)	up regulated	4.91966	6.13551	-1.21585	3.66716
gallus dehydrogenase/reductase SDR family member 13-like (LOC100858939)	up regulated	6.08202	8.34567	-2.26364	3.66286
gallus indoleamine-pyrrole 2,3 dioxygenase-like 1 (INDOL1)	up regulated	4.5427	5.84908	-1.30638	3.64712
K(lysine) acetyltransferase 2A (KAT2A)	up regulated	6.38366	9.64733	-3.26367	3.6451
gallus glucose-6-phosphatase-like (LOC100857298)	up regulated	4.53426	7.08299	-2.54873	3.64391
gallus serpin peptidase inhibitor, clade F (alpha-2 antiplasmin, pigment epithelium derived factor)	up regulated	4.10176	6.17691	-2.07516	3.62461
gallus RAB11 family interacting protein 1 (class I) (RAB11FIP1)	up regulated	1.97197	4.39103	-2.41907	3.615
flavin containing monooxygenase 6 pseudogene (FMO6P)	up regulated	7.06213	9.88275	-2.82061	3.61458
gallus ATG13 autophagy related 13 homolog (S. cerevisiae)	up regulated	4.57448	5.60987	-1.03539	3.61297
carbonic anhydrase II (CA2)	up regulated	2.40008	5.43434	-3.03426	3.59459
farnesyl-diphosphate farnesyltransferase 1 (FDFT1)	up regulated	4.20644	6.1636	-1.95716	3.57312
intraflagellar transport 81 homolog (Chlamydomonas) (IFT81)	up regulated	2.78855	4.09758	-1.30903	3.57197
retinoid X receptor, gamma (RXRG)	up regulated	4.07122	5.41585	-1.34463	3.55332
gallus farnesyl diphosphate synthase (farnesyl pyrophosphate synthetase, dimethylallyltranstransferase, geranyltranstransferase) (FDPS)	up regulated	3.86857	6.42892	-2.56034	3.54572
insulin-like growth factor binding protein 2, 36kDa (IGFBP2)	up regulated	4.5948	7.20009	-2.6053	3.54524
gallus tubby homolog (mouse) (TUB)	up regulated	4.87268	6.92235	-2.04967	3.53536
cystic fibrosis transmembrane conductance regulator (ATP-binding cassette sub-family C, member 7) (CFTR)	up regulated	2.2708	5.2346	-2.96381	3.52768
endosulfine alpha (ENSA)	up regulated	6.26826	7.91868	-1.65042	3.52684
microsomal triglyceride transfer protein (MTTP)	up regulated	3.72651	5.55764	-1.83114	3.51431
gallus angiotensin I converting enzyme (peptidyl-dipeptidase A) 2 (ACE2)	up regulated	2.76275	5.16661	-2.40387	3.51416
gallus chitobiase, di-N-acetyl- (CTBS)	up regulated	6.05473	7.96654	-1.9118	3.49765
gallus cyclic AMP-responsive element-binding protein 3-like protein 1-like (LOC100859610)	up regulated	3.11273	4.93802	-1.82529	3.49635
gallus intestinal cell (MAK-like) kinase (ICK)	up regulated	2.9597	4.97745	-2.01775	3.48989
CCAAT/enhancer binding protein (C/EBP)	up regulated	1.79333	5.16057	-3.36724	3.48539
gallus EGF-like, fibronectin type III and laminin G domains (EGFLAM)	up regulated	3.24514	4.7385	-1.49336	3.46957
major vault protein (MVP)	up regulated	3.99625	5.3291	-1.33286	3.46354
gallus protein phosphatase 1, regulatory (inhibitor) subunit 3B (PPP1R3B)	up regulated	2.62028	4.40735	-1.78706	3.45538
gallus solute carrier family 1 (neuronal/epithelial high affinity glutamate transporter, system Xag)	up regulated	3.59191	5.20676	-1.61484	3.45324
gallus potassium inwardly-rectifying channel, subfamily J, member 15 (KCNJ15)	up regulated	4.3709	6.02595	-1.65504	3.45049
gallus DEAH (Asp-Glu-Ala-His) box polypeptide 40 (DHX40)	up regulated	5.6389	7.42917	-1.79027	3.44967
gallus family with sequence similarity 116, member B (FAM116B)	up regulated	2.19662	3.73168	-1.53506	3.43983
gallus ATPase, class V, type 10D (ATP10D)	up regulated	4.55814	6.61603	-2.05789	3.38117
gallus EF-hand calcium-binding domain-containing protein 10-like (LOC769240)	up regulated	2.50012	4.13663	-1.63651	3.36235
gallus extracellular matrix protein 1-like (LOC100858704)	up regulated	5.59898	7.64299	-2.04401	3.35644
gallus ADP-ribosylation factor 4 (ARF4)	up regulated	7.91261	9.50008	-1.58746	3.3513
gallus chromosome 3 open reading frame, human C6orf186 (C3H6orf186)	up regulated	2.18594	4.2474	-2.06145	3.32603
lysophosphatidylglycerol acyltransferase 1 (LPGAT1)	up regulated	4.46693	6.47772	-2.01079	3.31019
gallus guanylate cyclase 1, soluble, alpha 2 (GUCY1A2)	up regulated	2.858	4.39865	-1.54065	3.30883
gallus zinc finger protein 598, transcript variant 3 (ZNF598)	up regulated	5.33716	7.04576	-1.7086	3.30653
gallus mannosidase, alpha, class 1B, member 1 (MAN1B1)	up regulated	4.69353	5.94346	-1.24993	3.30063
solute carrier family 46, member 3 (SLC46A3)	up regulated	4.64411	6.53819	-1.89408	3.29025
gallus prominin 1-like (LOC423849)	up regulated	2.51343	5.24118	-2.72775	3.27331
gallus inositol polyphosphate-5-phosphatase J (INPP5J)	up regulated	1.55581	3.90101	-2.3452	3.26772
gallus uncharacterized LOC100858954 (LOC100858954)	up regulated	2.21015	3.93776	-1.7276	3.25509
corticotropin releasing hormone (CRH)	up regulated	3.5694	5.35396	-1.78456	3.24965
gallus diacylglycerol O-acyltransferase homolog 2 (mouse) (DGAT2)	up regulated	3.95742	5.97623	-2.01881	3.24244
gallus calcium regulated heat stable protein 1, 24kDa (CARHSP1)	up regulated	4.99709	6.16894	-1.17185	3.23713
gallus Hermansky-Pudlak syndrome 6 (HPS6)	up regulated	3.07924	4.0518	-0.97256	3.22458
deafness, autosomal dominant 5 (DFNA5)	up regulated	4.05912	6.89637	-2.83725	3.20683
gallus deleted in lung and esophageal cancer 1 (DLEC1)	up regulated	2.88754	4.63123	-1.74369	3.18641
gallus cingulin-like 1 (CGNL1)	up regulated	2.27099	4.3977	-2.12672	3.18101
gallus mitogen-activated protein kinase-activated protein kinase 3 (MAPKAPK3)	up regulated	4.30857	5.67307	-1.3645	3.16291
gallus UDP-N-acetyl-alpha-D-galactosamine:polypeptide N-acetylgalactosaminyltransferase 2 (GalNAc-T2) (GALNT2)	up regulated	5.44542	6.44422	-0.9988	3.13727
gap junction protein, beta 1, 32kDa (GJB1)	up regulated	6.49801	10.6834	-4.18537	3.1221
ring finger protein 139 (RNF139)	up regulated	2.24268	3.82557	-1.58289	3.11852
ADP-ribosylation factor GTPase activating protein 3 (ARFGAP3)	up regulated	5.71812	6.56899	-0.85087	3.1119
gallus nitric oxide synthase 1 (neuronal) adaptor protein (NOS1AP)	up regulated	4.994	6.26538	-1.27138	3.10864
suppressor of Ty 5 homolog (S. cerevisiae) (SUPT5H)	up regulated	6.78463	8.33699	-1.55236	3.10863
GTP binding protein 1 (GTPBP1)	up regulated	4.76192	5.38696	-0.62504	3.10842
gallus chromosome 17 open reading frame, human C9orf91 (C17H9orf91)	up regulated	4.18249	6.32604	-2.14355	3.10181
glycerophosphodiester phosphodiesterase domain containing 5 (GDPD5)	up regulated	3.10667	4.85146	-1.74479	3.09511
gallus folate hydrolase (prostate-specific membrane antigen) 1 (FOLH1)	up regulated	4.28957	5.48448	-1.19491	3.09431
mab-21-like 2 (C. elegans) (MAB21L2)	up regulated	1.2768	4.453	-3.17619	3.09156
gallus Rho guanine nucleotide exchange factor (GEF) 16 (ARHGEF16)	up regulated	4.19215	6.56819	-2.37604	3.08975
gallus golgi transport 1A (GOLT1A)	up regulated	5.19799	7.01241	-1.81441	3.08919
gallus SWI/SNF related, matrix associated, actin dependent regulator of chromatin, subfamily c, member 1 (SMARCC1)	up regulated	3.88264	5.42282	-1.54018	3.08781
gallus lecithin-cholesterol acyltransferase (LCAT)	up regulated	5.53568	6.63234	-1.09666	3.08729
gallus klotho (KL)	up regulated	3.19094	5.37797	-2.18703	3.07925
sterol regulatory element binding transcription factor 1 (SREBF1)	up regulated	2.98402	5.64357	-2.65955	3.07615
claudin 3 (CLDN3)	up regulated	6.06522	7.2424	-1.17718	3.07154
gallus glyoxalase I (GLO1)	up regulated	7.01531	8.21716	-1.20185	3.06571
EF-hand domain family, member D1 (EFHD1)	up regulated	1.67058	3.55216	-1.88158	3.06194
gallus RAB9B, member RAS oncogene family, transcript variant 1 (RAB9B)	up regulated	2.95794	4.63182	-1.67388	3.05906
lipopolysaccharide-induced TNF factor (LITAF)	up regulated	3.87761	5.99976	-2.12215	3.05828
B locus M alpha chain 1 (BMA1)	up regulated	3.08814	4.53611	-1.44796	3.05415
gallus peroxiredoxin 4, transcript variant 2 (PRDX4)	up regulated	3.83266	5.52783	-1.69517	3.04851
semaphorin 7A, GPI membrane anchor (John Milton Hagen blood group) (SEMA7A)	up regulated	0.964182	3.87204	-2.90786	3.02653
gallus olfactomedin-like 2B (OLFML2B)	up regulated	1.46252	3.20353	-1.741	3.0138
gallus uncharacterized LOC770586 (LOC770586)	up regulated	2.2601	4.93186	-2.67176	3.00493
adiponectin, C1Q and collagen domain containing (ADIPOQ)	up regulated	1.99389	4.33319	-2.3393	2.99917
hydroxyacyl-CoA dehydrogenase/3-ketoacyl-CoA thiolase/enoyl-CoA hydratase (trifunctional protein)	up regulated	6.35387	6.99432	-0.64044	2.99238
gallus KIAA1409 (KIAA1409)	up regulated	3.17003	4.58145	-1.41143	2.98394
gallus tissue factor pathway inhibitor 2 (TFPI2)	up regulated	3.90879	6.28974	-2.38095	2.9798
leucine proline-enriched proteoglycan (leprecan) 1 (LEPRE1)	up regulated	2.71258	4.06459	-1.35201	2.97465
gallus RNA binding motif protein 47, transcript variant 1 (RBM47)	up regulated	2.18726	3.80966	-1.6224	2.97312
gallus chromosome 5 open reading frame, human C14orf105 (C5H14orf105)	up regulated	1.41273	3.55793	-2.1452	2.97236
gallus plasmalemma vesicle-associated protein-like (LOC100857417)	up regulated	4.39509	5.53085	-1.13576	2.95937
gallus eukaryotic translation initiation factor 4E binding protein 1 (EIF4EBP1)	up regulated	8.52963	9.37178	-0.84215	2.95299
PRELI domain containing 1 (PRELID1)	up regulated	6.98749	8.29706	-1.30957	2.95254
gallus solute carrier family 22, member 23 (SLC22A23)	up regulated	4.5043	7.1607	-2.6564	2.95214
beta-carotene 15,15'-monooxygenase 1 (BCMO1)	up regulated	4.07113	6.62419	-2.55306	2.94447
CD3e molecule, epsilon (CD3-TCR complex) (CD3E)	up regulated	1.57108	3.41391	-1.84283	2.94096
polymerase I and transcript release factor (PTRF)	up regulated	5.42601	6.35727	-0.93126	2.93546
gallus spire homolog 2 (Drosophila) (SPIRE2)	up regulated	1.52622	3.93261	-2.40639	2.93275
gallus angiotensinogen (serpin peptidase inhibitor, clade A, member 8) (AGT)	up regulated	7.06904	7.86139	-0.79235	2.91819
peptidase (mitochondrial processing) alpha (PMPCA)	up regulated	6.46216	8.29416	-1.832	2.91569
gallus low density lipoprotein receptor-related protein 2 (LRP2)	up regulated	7.3315	9.32326	-1.99176	2.9151
kinectin 1 (kinesin receptor) (KTN1)	up regulated	4.05881	5.3515	-1.29269	2.91013
gallus epithelial membrane protein 1 (EMP1)	up regulated	5.96325	7.7857	-1.82245	2.90779
tumor necrosis factor receptor superfamily, member 21 (TNFRSF21)	up regulated	2.11369	4.23042	-2.11672	2.90565
gallus inositol(myo)-1(or 4)-monophosphatase 1 (IMPA1)	up regulated	4.80861	6.7589	-1.9503	2.89641
gallus zinc finger protein 839 (ZNF839)	up regulated	2.36932	4.32964	-1.96032	2.89022
gallus COX4 neighbor (COX4NB)	up regulated	6.15682	7.35928	-1.20246	2.88666
gallus interferon, gamma-inducible protein 30 (IFI30)	up regulated	5.67972	7.46759	-1.78787	2.87049
gallus sel-1 suppressor of lin-12-like (C. elegans) (SEL1L)	up regulated	3.26904	4.25471	-0.98568	2.84596
gallus carboxypeptidase O (CPO)	up regulated	1.50032	4.97955	-3.47923	2.84104
gallus chloride channel 3 (CLCN3)	up regulated	5.01325	5.78773	-0.77448	2.83285
gallus KIAA0247 (KIAA0247)	up regulated	3.31731	4.25002	-0.93271	2.83147
gallus retinol binding protein 5, cellular (RBP5)	up regulated	8.01665	9.51665	-1.50001	2.83077
gallus dysbindin (dystrobrevin binding protein 1) domain containing 2 (DBNDD2)	up regulated	2.20505	4.15087	-1.94582	2.82594
soc-2 suppressor of clear homolog (C. elegans) (SHOC2)	up regulated	4.35087	5.72248	-1.37162	2.82161
gallus atlastin GTPase 1 (ATL1)	up regulated	4.81738	6.12127	-1.30389	2.81985
heat shock 70kDa protein 8 (HSPA8)	up regulated	6.48509	7.45875	-0.97367	2.81474
gallus proprotein convertase subtilisin/kexin type 5 (PCSK5)	up regulated	2.77411	5.29684	-2.52274	2.81449
Bruton agammaglobulinemia tyrosine kinase (BTK)	up regulated	4.34133	6.8849	-2.54357	2.80613
gallus DAB2 interacting protein (DAB2IP)	up regulated	2.5906	4.54516	-1.95456	2.80328
exocyst complex component 3 (EXOC3)	up regulated	5.35268	6.72754	-1.37486	2.79234
HECT domain and ankyrin repeat containing, E3 ubiquitin protein ligase 1 (HACE1)	up regulated	2.66594	3.61686	-0.95092	2.7906
gallus LIM and cysteine-rich domains 1 (LMCD1)	up regulated	2.77718	3.79693	-1.01976	2.78069
gallus dual specificity phosphatase 14 (DUSP14)	up regulated	4.72454	6.0425	-1.31796	2.77366
osteopetrosis associated transmembrane protein 1 (OSTM1)	up regulated	3.21752	4.47897	-1.26145	2.77167
gallus aldehyde dehydrogenase 3 family, member B1 (ALDH3B1)	up regulated	1.12009	3.77503	-2.65494	2.7621
ATPase, Ca++ transporting, plasma membrane 1 (ATP2B1)	up regulated	6.26538	7.18963	-0.92425	2.75078
gallus transmembrane protein 214 (TMEM214)	up regulated	5.55386	6.94709	-1.39323	2.74722
gallus atrial natriuretic peptide receptor 3-like (LOC431663)	up regulated	3.05349	5.03965	-1.98616	2.73901
transcription factor EB (TFEB)	up regulated	4.66249	5.94645	-1.28396	2.7372
syndecan 4 (SDC4)	up regulated	3.30855	4.46388	-1.15534	2.73507
gallus protein QIL1-like (LOC100858091)	up regulated	2.53262	3.77066	-1.23804	2.72424
gallus chloride intracellular channel 5 (CLIC5)	up regulated	1.80392	3.86337	-2.05945	2.72063
gallus ankyrin 3, node of Ranvier (ankyrin G) (ANK3)	up regulated	3.63671	4.76055	-1.12384	2.71702
cyclin-dependent kinase 3 (CDK3)	up regulated	2.65203	4.43447	-1.78244	2.71466
gallus microtubule-associated protein 1B (MAP1B)	up regulated	2.17971	3.95638	-1.77667	2.71211
melanoma cell adhesion molecule (MCAM)	up regulated	4.64955	7.03165	-2.3821	2.70975
gallus retinol binding protein 2, cellular (RBP2)	up regulated	2.44123	4.87526	-2.43404	2.70772
gallus phosphatidylinositol glycan anchor biosynthesis, class X, transcript variant 1 (PIGX)	up regulated	2.95695	5.45471	-2.49775	2.67972
ventral anterior homeobox 1 (VAX1)	up regulated	3.43967	5.26939	-1.82972	2.67707
glutathione peroxidase 3 (GPX3)	up regulated	3.17119	5.25141	-2.08022	2.67145
gallus protein CASP-like (LOC771160)	up regulated	2.43796	5.2507	-2.81274	2.66591
gallus UDP-N-acteylglucosamine pyrophosphorylase 1-like 1 (UAP1L1)	up regulated	5.22651	6.71356	-1.48704	2.66173
proline-rich nuclear receptor coactivator 1 (PNRC1)	up regulated	9.60989	11.0121	-1.40222	2.65928
gallus myeloid cell leukemia sequence 1 (BCL2-related) (MCL1)	up regulated	6.32967	7.459	-1.12934	2.65789
gallus sorting nexin family member 21 (SNX21)	up regulated	3.13754	4.66054	-1.52301	2.65184
gallus uncharacterized LOC100859567 (LOC100859567)	up regulated	6.48469	8.25157	-1.76688	2.65176
gallus COBL-like 1 (COBLL1)	up regulated	4.076	5.52297	-1.44697	2.63969
gallus transmembrane protein 220 (TMEM220)	up regulated	4.33676	6.73907	-2.40231	2.63297
gallus growth arrest and DNA damage-inducible protein GADD45 beta-like (LOC100859853)	up regulated	2.27429	4.60311	-2.32882	2.62833
gallus ash1 (absent, small, or homeotic)-like (Drosophila) (ASH1L)	up regulated	3.95129	4.58598	-0.6347	2.62425
gallus NHS-like 1 (NHSL1)	up regulated	3.16059	5.33812	-2.17753	2.62234
core 1 synthase, glycoprotein-N-acetylgalactosamine 3-beta-galactosyltransferase, 1 (C1GALT1)	up regulated	6.91457	8.77211	-1.85754	2.61566
kelch-like 24 (Drosophila) (KLHL24)	up regulated	3.95659	5.70521	-1.74862	2.61566
gallus keratin 20 (KRT20)	up regulated	6.30926	7.9393	-1.63004	2.59064
gallus cell death activator CIDE-3-like (LOC100859733)	up regulated	4.03152	5.66814	-1.63662	2.58826
gallus chromosome 1 open reading frame, human C13orf15 (C1H13orf15)	up regulated	3.5805	4.62511	-1.04461	2.58367
tubulin, beta 2A (TUBB2A)	up regulated	8.8007	10.8067	-2.00597	2.58318
gallus family with sequence similarity 114, member A2 (FAM114A2)	up regulated	4.76632	5.97945	-1.21313	2.58278
gallus selenoprotein P, plasma, 1-like (LOC424593)	up regulated	7.79539	9.81278	-2.01739	2.57902
gallus sema domain, seven thrombospondin repeats (type 1 and type 1-like)	up regulated	5.5371	5.93395	-0.39685	2.57628
neuroblastoma, suppression of tumorigenicity 1 (NBL1)	up regulated	4.59485	6.94151	-2.34665	2.57485
gallus peroxidasin homolog (Drosophila)-like (PXDNL)	up regulated	2.49183	5.66687	-3.17504	2.57255
gallus membrane-associated ring finger (C3HC4) 3 (MARCH3)	up regulated	2.19834	4.00244	-1.8041	2.56674
gallus sorting nexin 11 (SNX11)	up regulated	4.87062	6.38694	-1.51632	2.56146
family with sequence similarity 76, member A (FAM76A)	up regulated	3.4615	5.40127	-1.93977	2.56076
gallus gamma-glutamyltransferase 7 (GGT7)	up regulated	3.51181	4.82629	-1.31449	2.55533
gallus putative acyl-CoA dehydrogenase AidB-like (LOC417013)	up regulated	6.90778	8.31702	-1.40924	2.55066
gallus SMAD specific E3 ubiquitin protein ligase 2 (SMURF2)	up regulated	1.8548	3.2299	-1.3751	2.54224
myeloproliferative leukemia virus oncogene (MPL)	up regulated	4.19008	5.8379	-1.64781	2.53872
gallus apoptosis-inducing factor, mitochondrion-associated, 3, transcript variant 1 (AIFM3)	up regulated	4.47577	5.40186	-0.92609	2.52293
wntless homolog (Drosophila) (WLS)	up regulated	3.85541	4.8137	-0.95829	2.51471
vesicle-associated membrane protein 3 (cellubrevin) (VAMP3)	up regulated	6.78137	7.69688	-0.91551	2.50453
D4, zinc and double PHD fingers family 2 (DPF2)	up regulated	5.52267	6.9894	-1.46673	2.50404
coiled-coil domain containing 93 (CCDC93)	up regulated	3.09811	4.2914	-1.1933	2.50037
insulin-like growth factor 1 receptor (IGF1R)	up regulated	3.83452	6.1223	-2.28778	2.50026
gallus ribosomal RNA processing protein 36 homolog (LOC100858699)	up regulated	5.20325	6.70304	-1.49979	2.49711
gallus Rieske (Fe-S) domain containing (RFESD)	up regulated	4.65325	5.86994	-1.21669	2.49151
metaxin 3 (MTX3)	up regulated	2.45855	3.64131	-1.18276	2.47982
MHC class II beta chain (BLB2)	up regulated	3.91377	5.51138	-1.59761	2.47956
gallus GTPase IMAP family member 7-like (LOC429682)	up regulated	4.80075	6.70588	-1.90513	2.47779
24-dehydrocholesterol reductase (DHCR24)	up regulated	2.29226	4.098	-1.80574	2.47705
gallus arylsulfatase A (ARSA)	up regulated	2.82358	4.29217	-1.46859	2.47582
argininosuccinate lyase (ASL1)	up regulated	5.19104	6.96238	-1.77133	2.47535
thymosin beta 15 (LOC100502566)	up regulated	8.41299	9.90071	-1.48771	2.47105
gallus enoyl-CoA delta isomerase 2, transcript variant 1 (ECI2)	up regulated	3.429	4.81005	-1.38105	2.47095
gallus solute carrier family 43, member 2 (SLC43A2)	up regulated	4.43485	5.15881	-0.72397	2.46754
gallus disintegrin and metalloproteinase domain-containing protein 32-like (LOC100857794)	up regulated	2.03971	4.82365	-2.78393	2.46731
gallus kelch-like 28 (Drosophila) (KLHL28)	up regulated	3.25061	4.70448	-1.45387	2.46721
SEC16 homolog B (S. cerevisiae) (SEC16B)	up regulated	3.71872	4.52081	-0.80209	2.46612
cathepsin B (CTSB)	up regulated	8.18515	9.48325	-1.2981	2.4625
SMAD family member 6 (SMAD6)	up regulated	3.69491	4.78153	-1.08661	2.4622
annexin A5 (ANXA5)	up regulated	2.11929	3.18222	-1.06293	2.45374
gallus myeloid/lymphoid or mixed-lineage leukemia (trithorax homolog, Drosophila); translocated to, 4 (MLLT4)	up regulated	5.58037	6.50272	-0.92235	2.44494
ras homolog gene family, member Q (RHOQ)	up regulated	3.04918	5.363	-2.31382	2.43562
Enah/Vasp-like (EVL)	up regulated	3.59394	4.84478	-1.25084	2.43247
mitochondrial ribosomal protein L37 (MRPL37)	up regulated	6.07846	7.63072	-1.55226	2.42837
gallus zinc finger, DHHC-type containing 9 (ZDHHC9)	up regulated	6.1973	7.57059	-1.37329	2.42728
gallus chromosome 17 open reading frame, human C9orf167 (C17H9orf167)	up regulated	1.8879	3.55562	-1.66772	2.42356
gallus cat eye syndrome chromosome region, candidate 5 (CECR5)	up regulated	1.31242	2.88159	-1.56917	2.42038
gallus nuclear receptor corepressor 2 (NCOR2)	up regulated	2.47375	3.70324	-1.22948	2.41605
signal-regulatory protein alpha (SIRPA)	up regulated	1.42635	3.52395	-2.09759	2.41534
gallus fatty acyl-CoA hydrolase precursor, medium chain-like (LOC415787)	up regulated	8.73728	10.4148	-1.67751	2.41504
gallus premature ovarian failure, 1B (POF1B)	up regulated	3.11058	5.07564	-1.96506	2.4147
gallus solute carrier family 2, facilitated glucose transporter member 11-like (LOC416916)	up regulated	2.87656	4.51189	-1.63533	2.40222
gallus cAMP responsive element binding protein 3 (CREB3)	up regulated	3.24862	4.59751	-1.34889	2.37946
gallus phospholipase C, delta 4 (PLCD4)	up regulated	3.97344	5.15344	-1.18	2.37748
exosome component 7 (EXOSC7)	up regulated	5.18003	6.64108	-1.46105	2.37202
gallus microtubule-associated protein RP/EB family member 3-like (LOC100857732)	up regulated	3.40321	4.37777	-0.97456	2.36505
gallus transmembrane protein 154 (TMEM154)	up regulated	3.1808	5.95612	-2.77532	2.36287
inhibitor of growth family, member 4 (ING4)	up regulated	2.89576	4.83905	-1.94329	2.34318
phosphoglycerate kinase 1 (PGK1)	up regulated	3.98478	4.86327	-0.87848	2.34296
chromosome 13 open reading frame, human C5orf15 (C13H5orf15)	up regulated	6.03282	7.28724	-1.25441	2.3344
zinc finger, FYVE domain containing 27 (ZFYVE27)	up regulated	4.0954	5.46164	-1.36624	2.32782
gallus aldehyde dehydrogenase 18 family, member A1 (ALDH18A1)	up regulated	6.41135	6.80008	-0.38874	2.31912
gallus BUD31 homolog (S. cerevisiae)	up regulated	4.12903	5.93918	-1.81015	2.3185
gallus kelch-like 32 (Drosophila) (KLHL32)	up regulated	1.30505	3.04288	-1.73783	2.31783
gallus transmembrane protein 144 (TMEM144)	up regulated	4.13549	5.29186	-1.15638	2.30547
gallus apelin receptor (APLNR)	up regulated	3.59208	4.82563	-1.23355	2.30196
hook homolog 1 (Drosophila) (HOOK1)	up regulated	3.51549	4.40283	-0.88734	2.30143
gallus FRAS1 related extracellular matrix 1 (FREM1)	up regulated	3.85901	4.72912	-0.87011	2.30141
gallus protein phosphatase 1, regulatory (inhibitor) subunit 9A (PPP1R9A)	up regulated	3.92385	5.00797	-1.08412	2.30065
gallus myc target 1 (MYCT1)	up regulated	2.46297	4.53086	-2.06789	2.29999
interleukin 11 receptor, alpha (IL11RA)	up regulated	1.79088	3.38223	-1.59135	2.28326
keratin 19 (KRT19)	up regulated	6.85642	8.50075	-1.64433	2.27049
gallus abhydrolase domain containing 2 (ABHD2)	up regulated	4.04897	4.79308	-0.7441	2.27
seryl-tRNA synthetase (SARS)	up regulated	8.02195	9.81929	-1.79734	2.26872
gallus N-acetylglucosamine-1-phosphodiester alpha-N-acetylglucosaminidase (NAGPA)	up regulated	1.68522	3.73668	-2.05146	2.26696
ectonucleoside triphosphate diphosphohydrolase 8 (ENTPD8)	up regulated	3.66427	6.49576	-2.83149	2.25341
gallus phosphatidylinositol glycan anchor biosynthesis, class X, transcript variant 2 (PIGX)	up regulated	3.25475	5.51032	-2.25558	2.25143
gallus phosphatidylinositol glycan anchor biosynthesis, class V (PIGV)	up regulated	2.99559	4.60508	-1.60949	2.24886
gallus suppression of tumorigenicity 14 (colon carcinoma) (ST14)	up regulated	4.65616	6.08303	-1.42687	2.24255
jun proto-oncogene (JUN)	up regulated	2.66586	3.70034	-1.03448	2.24116
gallus uncharacterized LOC768735 (LOC768735)	up regulated	3.09105	4.44222	-1.35118	2.23334
cytohesin 4 (CYTH4)	up regulated	3.18274	4.60211	-1.41937	2.23176
gallus LSM3 homolog, U6 small nuclear RNA associated (S. cerevisiae) (LSM3)	up regulated	4.66002	6.16159	-1.50157	2.22645
protein phosphatase, Mg2+/Mn2+ dependent, 1M (PPM1M)	up regulated	3.39851	4.81005	-1.41154	2.22639
chromosome 4 open reading frame, human C8orf40 (C4H8orf40)	up regulated	2.81105	4.67884	-1.8678	2.22473
gallus PDX1 C-terminal inhibiting factor 1 (PCIF1)	up regulated	3.81288	4.97542	-1.16254	2.22014
hepatic nuclear factor 4beta (HNF4beta)	up regulated	1.94918	3.87174	-1.92256	2.21931
gallus hydroxypyruvate isomerase (putative) (HYI)	up regulated	6.27712	7.89594	-1.61881	2.21354
gallus tripeptidyl peptidase I (TPP1)	up regulated	6.0318	7.01723	-0.98543	2.20876
v-rel reticuloendotheliosis viral oncogene homolog B (RELB)	up regulated	1.82782	3.96368	-2.13586	2.20761
gallus alpha-1,6-mannosyl-glycoprotein 2-beta-N-acetylglucosaminyltransferase-like (LOC428925)	up regulated	2.93829	5.5289	-2.5906	2.20374
general transcription factor IIH, polypeptide 4, 52kDa (GTF2H4)	up regulated	2.75274	4.52263	-1.76989	2.19336
gallus phospholipase D1, phosphatidylcholine-specific (PLD1)	up regulated	3.08591	3.85971	-0.7738	2.19334
serum/glucocorticoid regulated kinase family, member 3 (SGK3)	up regulated	4.33756	5.5528	-1.21523	2.1918
gallus TATA element modulatory factor 1 (TMF1)	up regulated	5.84772	7.02135	-1.17363	2.18242
membrane protein, palmitoylated 1, 55kDa (MPP1)	up regulated	5.85439	7.4344	-1.58	2.18126
inhibitor of DNA binding 3, dominant negative helix-loop-helix protein (ID3)	up regulated	2.46257	3.99144	-1.52887	2.18058
gallus TRIO and F-actin binding protein (TRIOBP)	up regulated	3.77923	4.81638	-1.03715	2.17165
gallus uncharacterized LOC768535 (LOC768535)	up regulated	3.27185	5.34263	-2.07078	2.16984
gallus solute carrier family 25 (mitochondrial carrier, Aralar)	up regulated	3.81077	4.58928	-0.77851	2.16889
gallus acetyl-CoA acetyltransferase 1 (ACAT1)	up regulated	8.392	9.08106	-0.68906	2.16577
gallus transmembrane BAX inhibitor motif containing 4 (TMBIM4)	up regulated	6.08558	6.8226	-0.73702	2.16482
C-type lectin domain family 3, member B (CLEC3B)	up regulated	5.859	7.09096	-1.23196	2.16135
gallus uridine-cytidine kinase 1 (UCK1)	up regulated	6.01236	6.94962	-0.93726	2.16133
gallus uncharacterized LOC100859448 (LOC100859448)	up regulated	1.57757	3.12017	-1.5426	2.15985
glutathione S-transferase class-alpha (GSTA)	up regulated	8.20008	9.71206	-1.51199	2.15894
gallus Rap guanine nucleotide exchange factor (GEF) 3 (RAPGEF3)	up regulated	3.9711	4.65067	-0.67957	2.15582
fucosyltransferase 8 (alpha (1,6) fucosyltransferase) (FUT8)	up regulated	1.70786	3.18457	-1.47671	2.15124
septin 9 (SEPT9)	up regulated	6.03691	6.58985	-0.55294	2.15024
SMAD family member 3 (SMAD3)	up regulated	2.23108	3.77601	-1.54493	2.14935
gallus neuropilin (NRP) and tolloid (TLL)-like 2 (NETO2)	up regulated	1.75946	3.36537	-1.6059	2.14872
gallus nephronophthisis 3 (adolescent) (NPHP3)	up regulated	1.70302	3.05685	-1.35383	2.14732
gallus annexin A8 (ANXA8)	up regulated	4.7922	6.93792	-2.14572	2.14684
YKT6 v-SNARE homolog (S. cerevisiae) (YKT6)	up regulated	1.57288	4.17158	-2.5987	2.14347
gallus cathepsin L1-like (LOC420160)	up regulated	3.97286	5.05106	-1.07821	2.1381
phosphoglucomutase 1 (PGM1)	up regulated	5.16358	6.26705	-1.10347	2.13733
gallus guanylate-binding protein 4-like (LOC415922)	up regulated	3.20564	4.09816	-0.89252	2.13385
gallus response gene to complement 32 protein-like (LOC422284)	up regulated	6.26678	7.67639	-1.40961	2.13366
gallus chromosome 18 open reading frame, human C17orf48 (C18H17orf48)	up regulated	3.6582	4.88881	-1.23061	2.13065
gallus ubiquitin specific peptidase 44 (USP44)	up regulated	1.98429	4.27166	-2.28738	2.12624
glycoprotein M6B (GPM6B)	up regulated	1.67041	3.02756	-1.35715	2.12066
gallus mitochondrial translational release factor 1 (MTRF1)	up regulated	2.96669	4.26948	-1.3028	2.11686
gallus leucine-rich repeat and fibronectin type III domain-containing protein 1-like protein-like (LOC425605)	up regulated	4.44293	5.98962	-1.5467	2.11516
electron-transfer-flavoprotein, alpha polypeptide (ETFA)	up regulated	7.78801	9.2156	-1.42759	2.1134
tetraspanin 13 (TSPAN13)	up regulated	7.56011	8.32051	-0.76039	2.1066
deoxyribose-phosphate aldolase (putative) (DERA)	up regulated	5.10955	5.94576	-0.83621	2.10562
Rac/Cdc42 guanine nucleotide exchange factor (GEF) 6 (ARHGEF6)	up regulated	3.80975	5.13544	-1.32569	2.09483
gallus exocyst complex component 3-like 1 (EXOC3L1)	up regulated	3.96087	4.6596	-0.69873	2.08773
gallus KIAA0174 (KIAA0174)	up regulated	5.02106	6.47792	-1.45686	2.08054
gallus ATPase, H+ transporting, lysosomal 13kDa, V1 subunit G1 (ATP6V1G1)	up regulated	4.77132	6.0363	-1.26498	2.07754
gallus myotubularin related protein 14, transcript variant 2 (MTMR14)	up regulated	3.28086	5.03162	-1.75075	2.07604
gallus rhomboid 5 homolog 1 (Drosophila) (RHBDF1)	up regulated	1.80106	4.25976	-2.4587	2.0748
dynactin 1 (DCTN1)	up regulated	6.08828	6.88872	-0.80044	2.06681
gallus succinate dehydrogenase [ubiquinone] iron-sulfur subunit, mitochondrial-like, transcript variant 2 (LOC100859720)	up regulated	4.37739	6.04097	-1.66358	2.0642
gallus BCL2-associated athanogene 2 (BAG2)	up regulated	1.41177	3.91908	-2.5073	2.06104
gallus WAS/WASL interacting protein family, member 2 (WIPF2)	up regulated	5.42665	5.87948	-0.45283	2.05358
gallus MAX dimerization protein 3 (MXD3)	up regulated	2.45187	3.80899	-1.35712	2.05347
CD74 molecule, major histocompatibility complex, class II invariant chain (CD74)	up regulated	5.56447	7.08605	-1.52158	2.05208
basigin (Ok blood group) (BSG)	up regulated	8.06147	9.15459	-1.09312	2.04968
gallus bifunctional ATP-dependent dihydroxyacetone kinase/FAD-AMP lyase (cyclizing)-like (LOC100857616)	up regulated	6.53778	8.02115	-1.48337	2.04907
translocase of outer mitochondrial membrane 7 homolog (yeast) (TOMM7)	up regulated	2.60616	4.72965	-2.1235	2.04561
gallus mitochondrial translational release factor 1-like (MTRF1L)	up regulated	3.85031	4.93865	-1.08834	2.04129
zinc finger family member 767 (ZNF767)	up regulated	3.35956	4.37456	-1.01499	2.03783
transmembrane protein 180 (TMEM180)	up regulated	4.40625	5.4117	-1.00546	2.03746
gallus transmembrane protein 138, transcript variant 1 (TMEM138)	up regulated	4.64544	5.68428	-1.03884	2.03436
gallus melanoma inhibitory activity 2 (MIA2)	up regulated	6.63375	7.52448	-0.89073	2.03294
BMP and activin membrane-bound inhibitor homolog (Xenopus laevis) (BAMBI)	up regulated	5.93251	7.57991	-1.6474	2.03254
gallus NK6 homeobox 3 (NKX6-3)	up regulated	6.35565	7.63078	-1.27513	2.03175
keratin 5 (KRT5)	up regulated	1.99838	4.46841	-2.47004	2.03096
gallus solute carrier family 28 (sodium-coupled nucleoside transporter)	up regulated	2.06259	4.51934	-2.45675	2.02546
gallus stromal antigen 2, transcript variant 1 (STAG2)	up regulated	6.92015	8.00046	-1.0803	2.01822
signal transducing adaptor molecule (SH3 domain and ITAM motif) 2 (STAM2)	up regulated	3.30439	4.41739	-1.113	2.01545
gallus ring finger protein 121 (RNF121)	up regulated	2.88749	4.29396	-1.40647	2.01538
gallus SDA1 domain containing 1 (SDAD1)	up regulated	4.16669	5.22945	-1.06276	2.01336
gallus phosphatidic acid phosphatase type 2A (PPAP2A)	up regulated	5.01554	6.50389	-1.48835	2.01024
gallus transmembrane protein 100, transcript variant 2 (TMEM100)	up regulated	1.94755	3.85376	-1.90621	2.01002
magnesium transporter 1 (MAGT1)	up regulated	5.71571	6.96315	-1.24744	2.00801
gallus GTP-binding protein 10 (putative) (GTPBP10)	up regulated	6.064	7.85887	-1.79487	2.00625
gallus family with sequence similarity 82, member A1 (FAM82A1)	up regulated	3.37349	4.67726	-1.30378	2.00593
N-acetyltransferase, pineal gland isozyme NAT-3 (PNAT3)	up regulated	1.30651	3.65881	-2.3523	2.00272
gallus diphosphoinositol pentakisphosphate kinase 2 (PPIP5K2)	up regulated	4.56862	5.31085	-0.74223	2.00169
keratin 14 (KRT14)	up regulated	5.09703	6.31768	-1.22066	1.99343
gallus chromosome 2 open reading frame, human C6orf145 (C2H6orf145)	up regulated	4.18126	4.89489	-0.71363	1.9919
gallus transmembrane protein 79 (TMEM79)	up regulated	3.96407	6.06618	-2.10211	1.982
gallus UDP-galactose-4-epimerase, transcript variant 2 (GALE)	up regulated	5.4705	6.54911	-1.07861	1.97387
gallus glycogenin 2, transcript variant 2 (GYG2)	up regulated	1.26542	2.96766	-1.70224	1.96848
gallus GATS-like protein 1 (GATSL1)	up regulated	5.8508	6.80224	-0.95144	1.96583
frizzled family receptor 4 (FZD4)	up regulated	4.78155	5.85873	-1.07717	1.96535
gallus TM2 domain containing 2 (TM2D2)	up regulated	1.68721	3.48878	-1.80157	1.96143
gallus leupaxin (LPXN)	up regulated	3.78327	4.96452	-1.18125	1.96126
coiled-coil-helix-coiled-coil-helix domain containing 2 (CHCHD2)	up regulated	7.67083	8.80599	-1.13516	1.95818
fucosyltransferase 7 (alpha (1,3) fucosyltransferase) (FUT7)	up regulated	2.54555	4.42504	-1.87949	1.95578
gallus myomegalin-like (LOC425735)	up regulated	1.27616	3.11926	-1.8431	1.95545
DnaJ (Hsp40) homolog, subfamily C, member 3 (DNAJC3)	up regulated	5.03265	5.98635	-0.9537	1.95359
gallus ABI family, member 3 (ABI3)	up regulated	3.34271	3.95076	-0.60805	1.95125
gallus uncharacterized LOC415312 (LOC415312)	up regulated	1.06646	3.31707	-2.2506	1.94414
gallus guanylate cyclase 1, soluble, alpha 3 (GUCY1A3)	up regulated	3.19001	4.73923	-1.54922	1.94104
cyclin-dependent kinase inhibitor 2B (p15, inhibits CDK4) (CDKN2B)	up regulated	2.02949	3.87857	-1.84908	1.93797
gallus RAB24, member RAS oncogene family (RAB24)	up regulated	2.84909	5.12608	-2.27698	1.9335
collagen, type IV, alpha 2 (COL4A2)	up regulated	5.05937	5.61408	-0.55471	1.92967
rabaptin, RAB GTPase binding effector protein 1 (RABEP1)	up regulated	3.74716	4.6384	-0.89124	1.92452
gallus MRS2 magnesium homeostasis factor homolog (S. cerevisiae) (MRS2)	up regulated	1.54764	3.28938	-1.74174	1.92303
gallus pseudouridylate synthase 1 (PUS1)	up regulated	4.14765	5.37629	-1.22864	1.92067
gallus G protein-activated inward rectifier potassium channel 4-like (LOC428244)	up regulated	0.957831	3.11137	-2.15354	1.91531
gallus cAMP responsive element binding protein 3-like 2 (CREB3L2)	up regulated	4.31511	5.28579	-0.97067	1.9113
gallus hyaluronoglucosaminidase 2 (HYAL2)	up regulated	3.35167	4.49434	-1.14267	1.89994
gallus monoamine oxidase B (MAOB)	up regulated	4.18326	5.29569	-1.11244	1.8996
matrix Gla protein (MGP)	up regulated	8.57894	9.29429	-0.71535	1.89652
gallus peroxiredoxin 4, transcript variant 1 (PRDX4)	up regulated	5.02898	5.70043	-0.67145	1.89533
phytanoyl-CoA 2-hydroxylase interacting protein-like (PHYHIPL)	up regulated	3.13067	4.33078	-1.20011	1.89265
gallus penta-EF-hand domain containing 1 (PEF1)	up regulated	4.79018	6.17212	-1.38194	1.89138
gallus ADP-ribosylation factor-binding protein GGA1-like (LOC100857525)	up regulated	2.61921	3.30368	-0.68447	1.89034
gallus UBX domain protein 4 (UBXN4)	up regulated	3.413	5.05893	-1.64594	1.88946
gallus sema domain, immunoglobulin domain (Ig)	up regulated	1.2549	2.80319	-1.54829	1.88388
RAB18, member RAS oncogene family (RAB18)	up regulated	5.22182	6.14458	-0.92276	1.87172
gallus eukaryotic translation initiation factor 4 gamma, 3 (EIF4G3)	up regulated	2.90204	4.61391	-1.71187	1.86959
gallus tripartite motif-containing 3 (TRIM3)	up regulated	4.36543	5.45926	-1.09382	1.86509
gallus homeobox protein Hox-A7-like (LOC100858856)	up regulated	3.126	4.4879	-1.3619	1.8614
gallus chromosome 2 open reading frame, human C10orf140 (C2H10orf140)	up regulated	2.92541	3.68871	-0.7633	1.85599
adenylate kinase 1 (AK1)	up regulated	2.58266	4.04575	-1.46309	1.85009
gallus ethanolamine kinase 1 (ETNK1)	up regulated	2.24456	3.06624	-0.82168	1.85002
gallus integrin, beta 6 (ITGB6)	up regulated	2.33369	4.37841	-2.04472	1.84971
gallus family with sequence similarity 171, member A1 (FAM171A1)	up regulated	2.30971	3.11728	-0.80757	1.84908
actinin, alpha 4 (ACTN4)	up regulated	4.0729	4.83987	-0.76697	1.84784
secreted protein, acidic, cysteine-rich (osteonectin) (SPARC)	up regulated	5.73504	6.9591	-1.22406	1.8448
gallus PITH (C-terminal proteasome-interacting domain of thioredoxin-like) domain containing 1 (PITHD1)	up regulated	3.92992	4.81193	-0.88201	1.84272
gallus FERM, RhoGEF and pleckstrin domain protein 2 (FARP2)	up regulated	2.71982	3.77616	-1.05634	1.84068
prostate transmembrane protein, androgen induced 1 (PMEPA1)	up regulated	4.31061	5.68739	-1.37678	1.83713
gallus chondroitin sulfate N-acetylgalactosaminyltransferase 1 (CSGALNACT1)	up regulated	1.52805	3.36261	-1.83456	1.83165
target of myb1 (chicken) (TOM1)	up regulated	5.48011	6.16361	-0.68351	1.83163
gallus fibrous sheath interacting protein 1 (FSIP1)	up regulated	2.1911	4.55104	-2.35994	1.83062
gallus AT-rich interactive domain-containing protein 3A-like (LOC100858440)	up regulated	4.2649	5.31022	-1.04532	1.82782
FERM, RhoGEF (ARHGEF) and pleckstrin domain protein 1 (chondrocyte-derived) (FARP1)	up regulated	4.53802	4.96958	-0.43155	1.82742
acetyl-CoA acyltransferase 1 (ACAA1)	up regulated	6.60648	7.82262	-1.21614	1.82588
lactotransferrin (LTF)	up regulated	10.9217	11.5182	-0.59647	1.82452
v-maf musculoaponeurotic fibrosarcoma oncogene homolog K (avian) (MAFK)	up regulated	1.89037	2.79867	-0.9083	1.81942
gallus chromosome 24 open reading frame, human C11orf52 (C24H11orf52)	up regulated	4.28958	4.95145	-0.66187	1.81843
collagen, type XIV, alpha 1 (COL14A1)	up regulated	2.9236	4.11837	-1.19477	1.81458
gallus nucleotide-binding oligomerization domain containing 1 (NOD1)	up regulated	1.87967	2.96651	-1.08685	1.81096
gallus fructose-1,6-bisphosphatase 2 (FBP2)	up regulated	4.94319	6.63563	-1.69244	1.80783
gallus family with sequence similarity 129, member B (FAM129B)	up regulated	4.66638	5.67412	-1.00774	1.80565
gallus arf-GAP with dual PH domain-containing protein 1-like (LOC100858460)	up regulated	2.26384	4.31567	-2.05182	1.80523
gallus EF-hand domain family, member A1 (EFHA1)	up regulated	2.533	3.58501	-1.05201	1.80439
gallus chromosome 8 open reading frame, human C1orf173 (C8H1orf173)	up regulated	1.79938	2.86727	-1.06789	1.80201
gallus scavenger receptor class B, member 1 (SCARB1)	up regulated	5.84339	6.81475	-0.97136	1.80133
gallus solute carrier family 24 (sodium/potassium/calcium exchanger)	up regulated	5.79629	6.61719	-0.8209	1.80084
Niemann-Pick disease, type C2 (NPC2)	up regulated	9.68462	10.8169	-1.13224	1.7967
lactase (LCT)	up regulated	2.37344	4.35167	-1.97823	1.79613
gallus cytochrome b5 domain containing 2 (CYB5D2)	up regulated	5.21941	6.89114	-1.67172	1.79477
solute carrier family 4, anion exchanger, member 2 (erythrocyte membrane protein band 3-like 1) (SLC4A2)	up regulated	3.30351	4.91448	-1.61098	1.79296
gallus von Willebrand factor (VWF)	up regulated	4.04726	4.95801	-0.91075	1.78839
gallus synaptogyrin-2-like (LOC100859110)	up regulated	6.22389	7.4356	-1.21171	1.78398
gallus ERO1-like (S. cerevisiae)	up regulated	3.41274	4.3734	-0.96067	1.78305
gallus histone H3.2-like (LOC417953)	up regulated	4.98722	5.9258	-0.93858	1.78274
gallus tectonic family member 1 (TCTN1)	up regulated	2.04054	3.06616	-1.02563	1.78254
gallus solute carrier family 38, member 6 (SLC38A6)	up regulated	4.83509	5.31882	-0.48372	1.78103
gallus mitochondrial ribosomal protein L12 (MRPL12)	up regulated	4.79652	6.41532	-1.61881	1.78045
gallus jumonji domain containing 8 (JMJD8)	up regulated	4.18964	5.2469	-1.05726	1.77832
gallus mitogen-activated protein kinase kinase kinase 4 (MAP3K4)	up regulated	2.47105	3.16501	-0.69396	1.7774
serpin peptidase inhibitor, clade I (neuroserpin)	up regulated	2.05815	3.9892	-1.93105	1.77732
gallus ribulose-5-phosphate-3-epimerase (RPE)	up regulated	5.1398	6.21216	-1.07236	1.77634
ectonucleotide pyrophosphatase/phosphodiesterase 4 (putative) (ENPP4)	up regulated	3.78893	4.96184	-1.17291	1.7756
gallus LIM domain 7 (LMO7)	up regulated	3.02798	4.68469	-1.65672	1.77416
gallus solute carrier family 6 (neutral amino acid transporter)	up regulated	2.65438	4.88767	-2.23329	1.77374
gallus desmoglein 2 (DSG2)	up regulated	3.43299	5.04998	-1.61699	1.76483
kelch domain containing 2 (KLHDC2)	down regulated	5.38473	3.71996	1.66477	5.3979
gallus glutamyl-tRNA(Gln) amidotransferase, subunit C homolog (bacterial) (GATC)	down regulated	5.59975	4.21552	1.38422	5.04035
adaptor-related protein complex 3, sigma 1 subunit (AP3S1)	down regulated	6.78374	4.92413	1.85961	4.94296
endothelial differentiation-related factor 1 (EDF1)	down regulated	8.36321	7.01525	1.34796	4.93629
gallus synovial sarcoma translocation gene on chromosome 18-like 2 (SS18L2)	down regulated	5.40928	3.44355	1.96573	4.82731
gallus Sec61 alpha 1 subunit (S. cerevisiae) (SEC61A1)	down regulated	5.80033	4.75272	1.04761	4.80116
gallus activity-dependent neuroprotector homeobox (ADNP)	down regulated	5.50789	4.73721	0.770675	4.72037
NEDD4 binding protein 1 (N4BP1)	down regulated	5.65988	4.87421	0.785671	4.62686
gallus uncharacterized LOC418453 (LOC418453)	down regulated	6.03542	4.6418	1.39362	4.52849
RAB35, member RAS oncogene family (RAB35)	down regulated	5.29964	4.45618	0.843458	4.48557
ras homolog gene family, member B (RHOB)	down regulated	7.15308	6.00301	1.15007	4.3365
gallus solute carrier family 39 (metal ion transporter)	down regulated	5.56289	3.81415	1.74874	4.30432
DnaJ (Hsp40) homolog, subfamily B, member 14 (DNAJB14)	down regulated	6.40393	4.85899	1.54494	4.2942
CDC42 binding protein kinase alpha (DMPK-like) (CDC42BPA)	down regulated	4.73558	3.64932	1.08626	4.24411
gallus centrin, EF-hand protein, 3 (CETN3)	down regulated	5.24219	3.68632	1.55587	4.21244
gallus asparagine-linked glycosylation 2, alpha-1,3-mannosyltransferase homolog (S. cerevisiae) (ALG2)	down regulated	5.17946	4.05814	1.12132	4.15882
gallus potassium channel tetramerisation domain containing 5 (KCTD5)	down regulated	6.80584	5.9194	0.886443	4.07101
TAF13 RNA polymerase II, TATA box binding protein (TBP)-associated factor, 18kDa (TAF13)	down regulated	6.31305	4.89896	1.41409	4.03967
myelin protein zero-like 2 (MPZL2)	down regulated	5.7489	4.34284	1.40606	4.03592
CTD (carboxy-terminal domain, RNA polymerase II, polypeptide A) small phosphatase-like (CTDSPL)	down regulated	6.09616	5.19284	0.903318	4.0185
gallus apolipoprotein A-II-like (LOC100858842)	down regulated	10.5753	9.83558	0.739747	3.98676
gallus AD012Z (LOC407092)	down regulated	6.02947	4.99247	1.037	3.9467
ariadne homolog, ubiquitin-conjugating enzyme E2 binding protein, 1 (Drosophila) (ARIH1)	down regulated	7.84315	6.81238	1.03077	3.92527
gallus neuron navigator 2, transcript variant 1 (NAV2)	down regulated	5.65917	3.97403	1.68514	3.83159
gallus WW domain-binding protein 2-like (LOC770780)	down regulated	5.08015	4.1299	0.950247	3.82164
gallus nischarin (NISCH)	down regulated	4.23107	2.80069	1.43037	3.81238
sorting nexin 10 (SNX10)	down regulated	4.25131	2.459	1.79231	3.65678
gallus mature T-cell proliferation 1 neighbor protein-like (LOC769944)	down regulated	4.94549	4.18102	0.76447	3.64388
acid phosphatase 2, lysosomal (ACP2)	down regulated	6.8274	5.67807	1.14933	3.61281
gallus COMM domain containing 8 (COMMD8)	down regulated	5.67486	4.51494	1.15992	3.53115
gallus transmembrane protein 82 (TMEM82)	down regulated	5.53542	4.46996	1.06546	3.52472
VMA21 vacuolar H+-ATPase homolog (S. cerevisiae) (VMA21)	down regulated	5.46761	4.20511	1.2625	3.51562
gallus isopentenyl-diphosphate delta isomerase 1 (IDI1)	down regulated	5.48627	4.63903	0.847233	3.50112
myosin light chain kinase (MYLK)	down regulated	4.86604	4.21556	0.650485	3.46616
plasminogen activator, urokinase (PLAU)	down regulated	5.21887	1.81991	3.39897	3.45939
gallus vesicle-associated membrane protein 4 (VAMP4)	down regulated	6.42968	5.31654	1.11315	3.45839
karyopherin alpha 4 (importin alpha 3) (KPNA4)	down regulated	6.37581	5.93364	0.442172	3.45813
STE20-related kinase adaptor alpha (STRADA)	down regulated	4.62546	3.40663	1.21884	3.40517
gallus eukaryotic translation elongation factor 1 delta (guanine nucleotide exchange protein) (EEF1D)	down regulated	8.3711	7.7711	0.600002	3.36849
small glutamine-rich tetratricopeptide repeat (TPR)-containing, alpha (SGTA)	down regulated	6.06495	5.17736	0.887599	3.36136
gallus coiled-coil and C2 domain containing 1B (CC2D1B)	down regulated	5.60087	4.75366	0.847206	3.34064
gallus arginine-glutamic acid dipeptide (RE) repeats (RERE)	down regulated	5.42634	4.19465	1.23169	3.3155
ring finger protein 185 (RNF185)	down regulated	4.86483	3.08729	1.77754	3.30463
gallus translocated promoter region (to activated MET oncogene) (TPR)	down regulated	6.05507	5.25254	0.80253	3.27663
gallus THO complex 2 (THOC2)	down regulated	6.17177	5.22673	0.945039	3.24395
TBC1 domain family, member 15 (TBC1D15)	down regulated	5.33887	4.08953	1.24934	3.23566
gallus atlastin-2-like (LOC100859117)	down regulated	5.746	4.83263	0.913373	3.19535
protein phosphatase 6, catalytic subunit (PPP6C)	down regulated	4.96258	4.10089	0.861692	3.17824
COP9 constitutive photomorphogenic homolog subunit 7A (Arabidopsis) (COPS7A)	down regulated	5.37918	3.77353	1.60564	3.17184
gallus transmembrane protein 167B (TMEM167B)	down regulated	6.26654	4.93242	1.33411	3.16898
gallus GDNF-inducible zinc finger protein 1 (GZF1)	down regulated	5.25486	4.31666	0.938197	3.16249
gallus ubiquitin protein ligase E3 component n-recognin 5 (UBR5)	down regulated	5.12066	4.08531	1.03536	3.13762
gallus son of sevenless homolog 1-like (LOC431192)	down regulated	5.52613	4.5412	0.984923	3.13152
ADP-ribosylation factor-like 5B (ARL5B)	down regulated	4.82548	3.69318	1.13231	3.12386
gallus B-cell CLL/lymphoma 7A (BCL7A)	down regulated	4.05906	3.11199	0.947067	3.1149
gallus ancient ubiquitous protein 1 (AUP1)	down regulated	6.07236	5.47482	0.597541	3.11362
female expressed transcript 1 (FET1)	down regulated	5.38798	3.74859	1.63939	3.07818
gallus ATG12 autophagy related 12 homolog (S. cerevisiae)	down regulated	4.66566	3.50692	1.15874	3.07115
gallus chromosome 1 open reading frame, human C12orf5 (C1H12orf5)	down regulated	3.88074	2.68439	1.19635	3.06695
myelin protein zero-like 3 (MPZL3)	down regulated	5.39108	4.08385	1.30723	3.06568
gallus chromosome 1 open reading frame, human C22orf32 (C1H22orf32)	down regulated	7.02181	5.59962	1.42219	3.04607
required for meiotic nuclear division 5 homolog A (S. cerevisiae) (RMND5A)	down regulated	4.42705	2.94935	1.47769	3.04557
gallus tubby like protein 3 (TULP3)	down regulated	4.3943	3.32518	1.06912	3.04223
gallus Lyrm7 homolog (mouse) (LYRM7)	down regulated	4.5199	3.4126	1.1073	3.04162
gallus zinc finger, ZZ-type containing 3 (ZZZ3)	down regulated	5.48231	4.25415	1.22816	3.03124
monoamine oxidase A (MAOA)	down regulated	4.5002	2.85572	1.64448	3.02065
gallus rho GTPase-activating protein 27-like (LOC770740)	down regulated	3.52983	2.04886	1.48097	3.01325
methylcrotonoyl-CoA carboxylase 1 (alpha) (MCCC1)	down regulated	5.17355	4.28945	0.884095	2.99317
spermatogenesis associated, serine-rich 2-like (SPATS2L)	down regulated	6.3042	4.32244	1.98176	2.96792
nuclear receptor coactivator 4 (NCOA4)	down regulated	7.58123	6.80728	0.773949	2.95748
gallus sorbin and SH3 domain containing 2 (SORBS2)	down regulated	3.62876	1.90151	1.72725	2.95441
ring finger protein 126 (RNF126)	down regulated	5.16156	4.21918	0.942374	2.95287
gallus sorting nexin 9 (SNX9)	down regulated	5.46833	4.59201	0.87632	2.94606
gallus amyloid beta (A4) precursor protein-binding, family B, member 2 (APBB2)	down regulated	4.64298	3.43727	1.20571	2.92834
lysocardiolipin acyltransferase 1 (LCLAT1)	down regulated	5.37207	4.14712	1.22495	2.92575
gallus DEAH (Asp-Glu-Ala-His) box polypeptide 36, transcript variant 1 (DHX36)	down regulated	5.45684	4.43447	1.02238	2.91237
heat shock protein 70kDa family, member 13 (HSPA13)	down regulated	4.08357	2.99858	1.085	2.90435
tyrosylprotein sulfotransferase 2 (TPST2)	down regulated	4.16363	3.10749	1.05614	2.90179
adenosylmethionine decarboxylase 1 (AMD1)	down regulated	5.80259	4.66767	1.13493	2.90037
gallus kinesin family member 5B (KIF5B)	down regulated	5.41969	4.27043	1.14925	2.89662
gallus superoxide dismutase 3, extracellular (SOD3)	down regulated	4.69132	3.56468	1.12664	2.88204
gallus coatomer protein complex, subunit gamma 2 (COPG2)	down regulated	5.48269	4.8008	0.681885	2.86755
ankyrin repeat and MYND domain containing 2 (ANKMY2)	down regulated	4.64256	3.22379	1.41877	2.86144
tyrosine 3-monooxygenase/tryptophan 5-monooxygenase activation protein, beta polypeptide (YWHAB)	down regulated	6.00147	4.29506	1.70641	2.85985
gallus N-myristoyltransferase 2 (NMT2)	down regulated	4.80954	3.45616	1.35338	2.85903
gallus terminal uridylyltransferase 7-like (LOC100857368)	down regulated	6.04317	5.01868	1.02449	2.85441
gallus chromosome 13 open reading frame, human C5orf32 (C13H5orf32)	down regulated	7.3838	6.15597	1.22783	2.84075
cell cycle progression 1 (CCPG1)	down regulated	4.44601	3.13339	1.31262	2.83844
hydroxysteroid dehydrogenase like 1 (HSDL1)	down regulated	5.31349	4.43154	0.881943	2.8309
gallus sulfatase 2 (SULF2)	down regulated	5.12962	3.80846	1.32116	2.81895
gallus prenylcysteine oxidase 1 (PCYOX1)	down regulated	6.29175	4.76436	1.52739	2.81625
solute carrier family 25 (mitochondrial carrier: glutamate)	down regulated	5.05595	4.10382	0.952133	2.81505
gallus inositol 1,4,5-trisphosphate receptor interacting protein-like 2 (ITPRIPL2)	down regulated	4.62214	3.09353	1.5286	2.80849
gallus Rho guanine nucleotide exchange factor (GEF) 7, transcript variant 1 (ARHGEF7)	down regulated	4.07792	2.88054	1.19737	2.78863
gallus nucleosome assembly protein 1-like 1 (NAP1L1)	down regulated	6.91738	5.83936	1.07803	2.78609
gallus uncharacterized LOC100858028 (LOC100858028)	down regulated	6.84093	5.50584	1.33509	2.77712
ATP synthase, H+ transporting, mitochondrial F1 complex, alpha subunit 1, cardiac muscle (ATP5A1)	down regulated	4.83313	3.76731	1.06581	2.77342
gallus ubiquitin specific peptidase 33 (USP33)	down regulated	6.76125	5.39016	1.37109	2.77193
gallus protein CXorf40A-like (LOC772269)	down regulated	4.28336	2.99502	1.28834	2.76717
late endosomal/lysosomal adaptor, MAPK and MTOR activator 3 (LAMTOR3)	down regulated	6.00276	4.98808	1.01468	2.76606
NFU1 iron-sulfur cluster scaffold homolog (S. cerevisiae) (NFU1)	down regulated	4.3035	3.42009	0.883418	2.76251
gallus RNA binding protein with multiple splicing (RBPMS)	down regulated	5.60001	4.4008	1.19921	2.76151
gallus GABA(A) receptor-associated protein-like 2, transcript variant 1 (GABARAPL2)	down regulated	6.56565	5.49907	1.06658	2.75966
mitogen-activated protein kinase kinase 1 (MAP2K1)	down regulated	5.17682	4.11155	1.06527	2.75711
serine/threonine kinase 4 (STK4)	down regulated	5.63387	4.81767	0.816201	2.73235
gallus component of oligomeric golgi complex 6 (COG6)	down regulated	4.61136	3.11158	1.49978	2.72529
gallus PR domain containing 4 (PRDM4)	down regulated	4.08701	2.96774	1.11927	2.71923
proteasome (prosome, macropain) assembly chaperone 1 (PSMG1)	down regulated	5.31039	4.49844	0.811955	2.68173
RALBP1 associated Eps domain containing 1 (REPS1)	down regulated	4.08695	2.63023	1.45672	2.68091
sorcin (SRI)	down regulated	6.29566	5.16286	1.1328	2.66079
transmembrane protein 128 (TMEM128)	down regulated	5.6163	4.28329	1.33301	2.66007
calmodulin 2 (phosphorylase kinase, delta) (CALM)	down regulated	5.80684	5.31422	0.492621	2.65178
gallus KIAA0232 (KIAA0232)	down regulated	3.79125	2.47062	1.32063	2.6435
cysteine and glycine-rich protein 1 (CSRP1)	down regulated	5.74725	5.131	0.616254	2.64069
collagen, type V, alpha 1 (COL5A1)	down regulated	6.22477	5.53726	0.687502	2.6379
gallus olfactomedin-like 2A (OLFML2A)	down regulated	5.73343	4.93292	0.800508	2.62897
gallus homeodomain interacting protein kinase 2, transcript variant 1 (HIPK2)	down regulated	6.26606	5.18157	1.0845	2.62383
gallus protein tyrosine phosphatase, receptor type, A, transcript variant 2 (PTPRA)	down regulated	4.60997	3.87368	0.736291	2.61146
gallus DiGeorge syndrome critical region gene 2, transcript variant 1 (DGCR2)	down regulated	6.25288	5.81158	0.441301	2.60697
paraoxonase 2 (PON2)	down regulated	6.00484	5.17472	0.830112	2.59682
gallus parathymosin (PTMS)	down regulated	7.30705	6.37974	0.927312	2.59578
peroxisomal biogenesis factor 5 (PEX5)	down regulated	5.6185	4.77324	0.845253	2.59075
inhibitor of kappa light polypeptide gene enhancer in B-cells, kinase beta (IKBKB)	down regulated	4.07372	2.55749	1.51622	2.58667
transmembrane protein, adipocyte asscociated 1 (TPRA1)	down regulated	4.95684	4.16189	0.794946	2.58081
galactokinase 2 (GALK2)	down regulated	5.1252	4.09655	1.02865	2.57564
gallus cystathionine beta-synthase-like (LOC418544)	down regulated	7.14006	6.61751	0.522551	2.56908
gallus phospholipase B domain containing 2 (PLBD2)	down regulated	8.08574	7.29153	0.794203	2.55931
gallus exostosin 1 (EXT1)	down regulated	4.82569	3.24467	1.58102	2.55121
fragile X mental retardation, autosomal homolog 1 (FXR1)	down regulated	4.9693	4.09707	0.872234	2.54614
gallus KIAA0564 (KIAA0564)	down regulated	4.90219	4.07085	0.831349	2.5386
mitogen-activated protein kinase 11 (MAPK11)	down regulated	4.44855	3.52931	0.91924	2.53477
agrin (AGRN)	down regulated	6.2865	5.65873	0.627774	2.52658
gallus uncharacterized LOC768436 (LOC768436)	down regulated	5.36631	4.22117	1.14514	2.52358
gallus annexin A4-like (LOC771303)	down regulated	4.03541	2.80306	1.23235	2.52283
gallus N(alpha)-acetyltransferase 30, NatC catalytic subunit (NAA30)	down regulated	5.67159	4.87877	0.792823	2.51963
ST3 beta-galactoside alpha-2,3-sialyltransferase 1 (ST3GAL1)	down regulated	6.26025	5.37688	0.883372	2.51804
gallus dynamin 1 (DNM1)	down regulated	5.20198	4.19645	1.00553	2.51745
chromatin modifying protein 1B (CHMP1B)	down regulated	6.1922	4.83597	1.35623	2.51598
golgin A7 (GOLGA7)	down regulated	7.30692	6.7019	0.605018	2.51294
gallus CCR4-NOT transcription complex subunit 1-like (LOC100858397)	down regulated	6.3949	5.82675	0.568151	2.51236
gallus family with sequence similarity 35, member A (FAM35A)	down regulated	3.67752	2.21504	1.46248	2.49805
high mobility group nucleosomal binding domain 3 (HMGN3)	down regulated	5.47305	4.5745	0.898554	2.48739
blocked early in transport 1 homolog (S. cerevisiae) (BET1)	down regulated	5.3891	4.23516	1.15394	2.48665
gallus histone-lysine N-methyltransferase setd3-like (LOC100859337)	down regulated	5.10032	4.57602	0.524293	2.48486
gallus triple functional domain (PTPRF interacting) (TRIO)	down regulated	4.89842	4.00425	0.894164	2.47833
gallus DDRGK domain containing 1 (DDRGK1)	down regulated	5.30142	4.54321	0.758214	2.47367
glutaredoxin (thioltransferase) (GLRX)	down regulated	7.4801	6.52713	0.952964	2.47084
gallus arrestin domain containing 3 (ARRDC3)	down regulated	4.15822	2.44409	1.71413	2.45879
adiponectin receptor 2 (ADIPOR2)	down regulated	4.93384	4.15287	0.780977	2.44114
cathepsin S (CTSS)	down regulated	4.30656	3.3241	0.982465	2.43761
gallus RAN binding protein 9 (RANBP9)	down regulated	4.94787	3.79346	1.15442	2.43556
gallus CDC42 binding protein kinase beta (DMPK-like)	down regulated	5.81794	4.97785	0.840081	2.43468
uncharacterized LOC422426 (LOC422426)	down regulated	4.79439	4.07275	0.721643	2.43225
N(alpha)-acetyltransferase 25, NatB auxiliary subunit (NAA25)	down regulated	4.57345	3.71467	0.858781	2.42646
gallus uncharacterized LOC770857 (LOC770857)	down regulated	5.89238	4.60994	1.28244	2.41839
procollagen-lysine, 2-oxoglutarate 5-dioxygenase 1 (PLOD1)	down regulated	6.52012	5.66219	0.857929	2.41622
heparan sulfate 6-O-sulfotransferase 1 (HS6ST1)	down regulated	3.44344	1.76131	1.68214	2.41016
gallus sorbin and SH3 domain containing 1 (SORBS1)	down regulated	3.32172	1.02719	2.29453	2.40976
selenoprotein P, plasma, 1 (SEPP1)	down regulated	8.92887	7.68871	1.24016	2.4074
gallus apolipoprotein A-I binding protein (APOA1BP)	down regulated	4.62446	3.7438	0.880655	2.39104
myosin, heavy chain 11, smooth muscle (MYH11)	down regulated	5.68406	4.39953	1.28454	2.3807
gallus NCK-associated protein 1 (NCKAP1)	down regulated	5.78462	5.08606	0.698556	2.37763
gallus pecanex homolog (Drosophila) (PCNX)	down regulated	5.75946	4.70087	1.05859	2.36092
gallus ATG12 autophagy related 12 homolog (S. cerevisiae)	down regulated	4.46826	3.59133	0.876935	2.35655
gallus calcium/calmodulin-dependent protein kinase II gamma (CAMK2G)	down regulated	5.73235	4.72804	1.00432	2.35219
YY1 associated factor 2 (YAF2)	down regulated	5.07905	4.40343	0.675619	2.34708
methylmalonic aciduria (cobalamin deficiency) cblD type, with homocystinuria (MMADHC)	down regulated	6.89675	6.07779	0.818952	2.34555
gallus unc-50 homolog (C. elegans) (UNC50)	down regulated	5.19499	4.32507	0.869927	2.34465
gallus Nipped-B homolog (Drosophila) (NIPBL)	down regulated	4.57591	3.84005	0.735861	2.34158
gallus La ribonucleoprotein domain family, member 4B (LARP4B)	down regulated	5.96707	5.21908	0.747992	2.34091
serpin peptidase inhibitor, clade H (heat shock protein 47)	down regulated	7.54953	6.52825	1.02128	2.33038
nudE nuclear distribution gene E homolog (A. nidulans)-like 1 (NDEL1)	down regulated	4.76575	3.82198	0.943775	2.31922
gallus ATG2 autophagy related 2 homolog B (S. cerevisiae) (ATG2B)	down regulated	4.62271	3.56797	1.05475	2.31811
activin A receptor, type I (ACVR1)	down regulated	6.04899	4.87461	1.17438	2.3174
zinc finger protein 64 homolog (mouse) (ZFP64)	down regulated	5.03296	3.98903	1.04393	2.31665
BTB (POZ) domain containing 1 (BTBD1)	down regulated	5.50293	4.83507	0.66786	2.31557
chromosome 20 open reading frame, human C20orf24 (C20H20orf24)	down regulated	6.79465	5.96263	0.832022	2.31155
gallus interferon regulatory factor 6 (IRF6)	down regulated	5.33561	4.30845	1.02716	2.3055
gallus transmembrane protein 39A (TMEM39A)	down regulated	4.78932	4.00896	0.780362	2.3028
gallus proteasome (prosome, macropain) 26S subunit, ATPase, 5 (PSMC5)	down regulated	8.29236	7.62538	0.666987	2.30045
gallus GTP binding protein 2 (GTPBP2)	down regulated	4.72451	4.01135	0.713164	2.2957
gallus Wolfram syndrome 1 (wolframin) (WFS1)	down regulated	3.84678	2.76476	1.08202	2.28483
gallus hairy/enhancer-of-split related with YRPW motif 1 (HEY1)	down regulated	4.26766	3.05868	1.20898	2.28418
gallus ATPase, class VI, type 11B (ATP11B)	down regulated	4.33461	3.52562	0.808995	2.279
gallus L-gulonolactone oxidase-like (LOC770996)	down regulated	7.68025	6.6196	1.06065	2.27814
nucleoporin 50kDa (NUP50)	down regulated	7.17934	6.24993	0.929403	2.27661
gallus serine/threonine kinase 10 (STK10)	down regulated	6.15235	5.09208	1.06027	2.27266
gallus tetratricopeptide repeat, ankyrin repeat and coiled-coil containing 1 (TANC1)	down regulated	3.70988	2.71597	0.993908	2.27157
gallus insulin-like growth factor binding protein 5 (IGFBP5)	down regulated	3.27946	2.12856	1.1509	2.26246
gallus DEAH (Asp-Glu-Ala-Asp/His) box polypeptide 57 (DHX57)	down regulated	4.21636	3.38748	0.82888	2.25435
microtubule-associated protein 1 light chain 3 beta (MAP1LC3B)	down regulated	7.3714	6.28965	1.08175	2.25344
gallus protein BTG1-like (LOC415950)	down regulated	4.26791	2.54266	1.72524	2.24383
gallus sema domain, immunoglobulin domain (Ig)	down regulated	3.71821	2.10683	1.61138	2.24127
gallus plexin B2 (PLXNB2)	down regulated	6.22251	5.217	1.00551	2.23589
trafficking protein particle complex 4 (TRAPPC4)	down regulated	5.43668	3.72869	1.70798	2.22387
ras homolog gene family, member G (rho G) (RHOG)	down regulated	5.32555	4.20962	1.11592	2.21799
gallus probable E3 ubiquitin-protein ligase HERC4-like (LOC100858232)	down regulated	4.48057	3.46785	1.01271	2.21591
gallus sterol regulatory element binding transcription factor 2 (SREBF2)	down regulated	4.95389	4.20129	0.752598	2.21312
dishevelled associated activator of morphogenesis 1 (DAAM1)	down regulated	6.26982	5.59548	0.674344	2.21234
zinc finger CCCH-type containing 15 (ZC3H15)	down regulated	6.38333	5.88393	0.499401	2.21173
gallus MIF4G domain-containing protein-like (LOC100858848)	down regulated	5.19208	4.45607	0.736003	2.20942
gallus calponin 3, acidic (CNN3)	down regulated	8.09133	7.1189	0.972422	2.20535
gallus RAB GTPase activating protein 1 (RABGAP1)	down regulated	5.11365	3.84779	1.26586	2.19733
phosphatidylinositol 4-kinase type 2 beta (PI4K2B)	down regulated	5.472	4.58866	0.883337	2.19518
gallus protein phosphatase 1, regulatory (inhibitor) subunit 13B (PPP1R13B)	down regulated	4.23547	2.52635	1.70913	2.19497
chromosome 6 open reading frame, human C10orf46 (C6H10orf46)	down regulated	5.68735	4.90783	0.779519	2.19109
gallus complement component 1, q subcomponent, B chain (C1QB)	down regulated	3.853	2.97604	0.876957	2.18482
tensin 1 (TNS1)	down regulated	6.87635	6.23648	0.639865	2.18063
gallus crooked neck pre-mRNA splicing factor-like 1 (Drosophila) (CRNKL1)	down regulated	5.57605	4.71541	0.86064	2.17575
acyl-CoA dehydrogenase, C-2 to C-3 short chain (ACADS)	down regulated	6.07783	5.29279	0.785035	2.17133
gallus solute carrier family 35 (UDP-glucuronic acid/UDP-N-acetylgalactosamine dual transporter)	down regulated	5.88103	5.2237	0.657337	2.17028
N-acetylneuraminic acid phosphatase (NANP)	down regulated	5.63458	3.90724	1.72734	2.16726
gallus spectrin repeat containing, nuclear envelope 1 (SYNE1)	down regulated	4.07311	3.53707	0.536046	2.1556
gallus zinc finger, AN1-type domain 3 (ZFAND3)	down regulated	6.52848	5.46123	1.06726	2.15466
mitogen-activated protein kinase 6 (MAPK6)	down regulated	4.56365	3.71847	0.845186	2.14996
gallus ankyrin repeat domain 9 (ANKRD9)	down regulated	5.94074	5.05727	0.883461	2.14394
epithelial cell adhesion molecule (EPCAM)	down regulated	8.10481	7.27322	0.831597	2.14312
gallus interleukin 1 receptor, type II (IL1R2)	down regulated	3.05646	1.81513	1.24133	2.13953
gallus RAB40B, member RAS oncogene family (RAB40B)	down regulated	3.31378	2.09736	1.21641	2.12833
eukaryotic translation initiation factor 5B (EIF5B)	down regulated	7.5862	6.86292	0.723275	2.12825
interleukin-1 receptor-associated kinase 4 (IRAK4)	down regulated	4.09256	3.44209	0.650469	2.12626
gallus ring finger protein 215 (RNF215)	down regulated	3.40261	2.50638	0.896231	2.11861
integrin, beta 1 (fibronectin receptor, beta polypeptide, antigen CD29 includes MDF2, MSK12) (ITGB1)	down regulated	6.06728	5.09875	0.968523	2.11706
gallus solute carrier family 25, member 43 (SLC25A43)	down regulated	4.32122	3.57106	0.75016	2.11252
microsomal glutathione S-transferase 1 (MGST1)	down regulated	7.14953	6.17074	0.978796	2.10727
coiled-coil domain containing 132 (CCDC132)	down regulated	5.21409	4.38657	0.827517	2.10479
profilin 2 (PFN2)	down regulated	6.41215	5.49849	0.91366	2.10128
gallus homocysteine-inducible, endoplasmic reticulum stress-inducible, ubiquitin-like domain member 1 (HERPUD1)	down regulated	3.49349	1.97465	1.51884	2.09975
gallus SAP30-like (SAP30L)	down regulated	5.23673	3.71035	1.52638	2.09212
acylphosphatase 1, erythrocyte (common) type (ACYP1)	down regulated	5.1518	4.20479	0.947014	2.09044
gallus cyclin-dependent kinase 17, transcript variant 1 (CDK17)	down regulated	5.02533	4.27513	0.750203	2.09013
gallus ubiquitin specific peptidase 20 (USP20)	down regulated	3.45852	2.08615	1.37236	2.08137
zinc finger protein 706 (ZNF706)	down regulated	7.11599	6.77578	0.340205	2.08034
GA binding protein transcription factor, alpha subunit 60kDa (GABPA)	down regulated	5.82393	4.71674	1.1072	2.07737
gallus lysine (K)-specific demethylase 4B (KDM4B)	down regulated	6.05176	5.60351	0.448251	2.07717
short coiled-coil protein (SCOC)	down regulated	5.65025	4.18425	1.466	2.07277
gallus polynucleotide 5'-hydroxyl-kinase NOL9-like (LOC770191)	down regulated	6.19899	5.07852	1.12048	2.0676
gallus prefoldin subunit 4 (PFDN4)	down regulated	5.31328	4.40956	0.903723	2.06736
gallus ERO1-like beta (S. cerevisiae) (ERO1LB)	down regulated	5.27092	4.47545	0.795474	2.06418
TSC22 domain family, member 1 (TSC22D1)	down regulated	6.9261	6.02619	0.899916	2.04634
phosphatidylinositol glycan anchor biosynthesis, class M (PIGM)	down regulated	3.62649	1.72811	1.89839	2.03765
collagen, type IV, alpha 1 (COL4A1)	down regulated	7.2508	6.43447	0.816322	2.03153
gallus ring finger protein 152 (RNF152)	down regulated	4.65319	3.79898	0.854209	2.02877
gallus GPN-loop GTPase 2 (GPN2)	down regulated	3.14658	2.11389	1.03269	2.02795
gallus oxysterol binding protein (OSBP)	down regulated	5.037	4.15238	0.884631	2.02629
v-rel reticuloendotheliosis viral oncogene homolog (avian) (REL)	down regulated	4.67959	3.85567	0.823929	2.02522
gallus golgi phosphoprotein 3 (coat-protein) (GOLPH3)	down regulated	5.29089	4.42146	0.869426	2.02439
phosphomannomutase 2 (PMM2)	down regulated	5.73438	4.87295	0.861439	2.02105
gallus serine/threonine-protein kinase pim-3-like (LOC768655)	down regulated	4.71154	3.72664	0.984902	2.02079
gallus 1-aminocyclopropane-1-carboxylate synthase homolog (Arabidopsis)(non-functional) (ACCS)	down regulated	2.93688	1.03556	1.90132	2.01482
retinitis pigmentosa 2 (X-linked recessive) (RP2)	down regulated	6.02853	5.0586	0.969927	2.01351
gallus X-prolyl aminopeptidase (aminopeptidase P) 1, soluble (XPNPEP1)	down regulated	4.16121	3.18232	0.978886	2.01264
gallus protein HEXIM1-like (LOC100857796)	down regulated	6.33205	5.48278	0.849269	2.01229
UbiA prenyltransferase domain containing 1 (UBIAD1)	down regulated	4.56996	3.73877	0.831187	2.0115
RNA binding motif protein 19 (RBM19)	down regulated	5.35534	4.43664	0.918692	2.009
gallus rhomboid domain containing 1 (RHBDD1)	down regulated	4.56064	3.57832	0.982313	2.00625
transcription factor 7-like 2 (T-cell specific, HMG-box) (TCF7L2)	down regulated	4.24645	3.10239	1.14406	2.00514
polymerase (DNA-directed)	down regulated	5.7214	5.1585	0.562897	2.00201
lysyl-tRNA synthetase (KARS)	down regulated	8.00591	6.70552	1.30039	1.99832
gallus SECIS binding protein 2 (SECISBP2)	down regulated	4.81376	4.12871	0.685047	1.9959
gallus RAB11 family interacting protein 2 (class I) (RAB11FIP2)	down regulated	3.77696	3.00045	0.776507	1.9941
dual-specificity tyrosine-(Y)-phosphorylation regulated kinase 2 (DYRK2)	down regulated	4.84681	3.93603	0.910771	1.99405
TANK-binding kinase 1 (TBK1)	down regulated	5.79424	4.97614	0.818098	1.99109
transmembrane protein 229B (TMEM229B)	down regulated	4.40314	3.16835	1.23479	1.9904
gallus Tax1 (human T-cell leukemia virus type I) binding protein 3, transcript variant 2 (TAX1BP3)	down regulated	5.63609	5.01013	0.625961	1.98613
gallus Rho guanine nucleotide exchange factor (GEF) 12 (ARHGEF12)	down regulated	5.20471	4.61978	0.584935	1.98477
metastasis associated 1 (MTA1)	down regulated	4.30084	3.26457	1.03628	1.97384
gallus myeloid/lymphoid or mixed-lineage leukemia 3 (MLL3)	down regulated	5.55221	5.16157	0.390642	1.97021
gallus MAP/microtubule affinity-regulating kinase 3, transcript variant 1 (MARK3)	down regulated	6.11805	5.60511	0.512937	1.96965
F-box and WD repeat domain containing 11 (FBXW11)	down regulated	4.99855	3.91379	1.08476	1.96847
growth factor receptor-bound protein 2 (GRB2)	down regulated	4.66973	3.39112	1.27862	1.96451
ATG7 autophagy related 7 homolog (S. cerevisiae) (ATG7)	down regulated	4.75647	4.04352	0.712956	1.96368
ring finger protein 11 (RNF11)	down regulated	5.84109	4.28594	1.55515	1.95326
gallus RecQ protein-like 5 (RECQL5)	down regulated	4.16183	3.13626	1.02557	1.95194
gallus nidogen 1 (NID1)	down regulated	6.51505	5.53171	0.983341	1.94822
gallus PPPDE peptidase domain containing 2 (PPPDE2)	down regulated	6.46856	6.0126	0.455953	1.94092
gallus dedicator of cytokinesis 9 (DOCK9)	down regulated	4.63914	3.73068	0.908459	1.93852
dynein, axonemal, light chain 1 (DNAL1)	down regulated	3.17794	1.70815	1.46979	1.93616
gallus extracellular matrix protein 2, female organ and adipocyte specific (ECM2)	down regulated	4.93509	4.03295	0.902145	1.93538
retinol dehydrogenase 10 (all-trans) (RDH10)	down regulated	4.6383	3.80339	0.834911	1.92974
transmembrane protein 208 (TMEM208)	down regulated	4.76733	3.75348	1.01385	1.92865
DDB1 and CUL4 associated factor 12 (DCAF12)	down regulated	5.39159	4.11234	1.27925	1.9265
gallus coiled-coil-helix-coiled-coil-helix domain containing 3, transcript variant 2 (CHCHD3)	down regulated	6.07323	5.4033	0.66993	1.92228
transmembrane emp24-like trafficking protein 10 (yeast) (TMED10)	down regulated	6.41067	5.85545	0.555218	1.91912
gallus chromosome 28 open reading frame, human C19orf42 (C28H19orf42)	down regulated	5.88273	5.50906	0.373671	1.91672
CD81 molecule (CD81)	down regulated	6.45296	5.61137	0.841597	1.91206
gallus tetratricopeptide repeat domain 9 (TTC9)	down regulated	5.36659	4.98335	0.383247	1.91009
SEC62 homolog (S. cerevisiae) (SEC62)	down regulated	6.43089	5.51448	0.916416	1.91006
gallus ankyrin repeat and IBR domain containing 1 (ANKIB1)	down regulated	4.92424	3.94587	0.978371	1.90858
gallus hexokinase domain containing 1 (HKDC1)	down regulated	6.66693	5.60449	1.06244	1.90163
STIP1 homology and U-box containing protein 1, E3 ubiquitin protein ligase (STUB1)	down regulated	5.49135	4.16089	1.33046	1.90154
gallus solute carrier family 27 (fatty acid transporter)	down regulated	4.58767	3.76015	0.827519	1.89675
MCF.2 cell line derived transforming sequence-like (MCF2L)	down regulated	2.47961	0.665502	1.81411	1.89582
gallus peptidyl-prolyl cis-trans isomerase-like 1-like (LOC100859332)	down regulated	7.31959	6.22698	1.09261	1.89316
gallus solute carrier family 35, member E1 (SLC35E1)	down regulated	4.89049	4.30467	0.585817	1.89245
gallus ADAM metallopeptidase with thrombospondin type 1 motif, 1 (ADAMTS1)	down regulated	4.83737	3.96289	0.874483	1.89023
gallus REX2, RNA exonuclease 2 homolog (S. cerevisiae) (REXO2)	down regulated	5.58506	5.0376	0.54746	1.88667
gallus cullin 3 (CUL3)	down regulated	6.9589	6.32264	0.636258	1.87824
gallus fatty acid 2-hydroxylase (FA2H)	down regulated	6.81994	5.74784	1.0721	1.87629
PHD finger protein 20-like 1 (PHF20L1)	down regulated	5.44627	4.74646	0.699803	1.87622
gallus transmembrane protein 50B, transcript variant 1 (TMEM50B)	down regulated	5.8412	4.96439	0.876819	1.87254
multiple coagulation factor deficiency 2 (MCFD2)	down regulated	8.18887	7.23775	0.951118	1.87165
gallus fibrillin 1 (FBN1)	down regulated	4.33012	3.16565	1.16447	1.86964
gallus threonine synthase-like 2 (S. cerevisiae) (THNSL2)	down regulated	6.64341	5.82945	0.81396	1.86694
gallus carbohydrate (N-acetylgalactosamine 4-0) sulfotransferase 14 (CHST14)	down regulated	6.2708	5.33637	0.934432	1.86434
gallus phosphoseryl-tRNA kinase (PSTK)	down regulated	4.43754	3.95061	0.486927	1.86366
gallus ubiquitin domain containing 1 (UBTD1)	down regulated	4.62353	2.89448	1.72905	1.86086
gallus amylo-alpha-1, 6-glucosidase, 4-alpha-glucanotransferase (AGL)	down regulated	5.98941	4.89436	1.09504	1.85717
gallus nidogen 2 (osteonidogen) (NID2)	down regulated	7.24812	6.35275	0.895369	1.8529
gallus sprouty-related, EVH1 domain containing 2 (SPRED2)	down regulated	4.58789	3.40663	1.18127	1.85107
leucine carboxyl methyltransferase 1 (LCMT1)	down regulated	3.96317	3.32652	0.636656	1.84773
UBA domain containing 2 (UBAC2)	down regulated	4.87279	4.08246	0.790331	1.84577
dynein, cytoplasmic 1, light intermediate chain 1 (DYNC1LI1)	down regulated	5.29819	3.57009	1.72811	1.84558
ERGIC and golgi 2 (ERGIC2)	down regulated	5.8846	5.09264	0.791963	1.84357
gallus myeloid/lymphoid or mixed-lineage leukemia (trithorax homolog, Drosophila); translocated to, 10 (MLLT10)	down regulated	4.17317	3.54137	0.631801	1.84317
tubulin, beta 3 (TUBB3)	down regulated	4.81485	3.92081	0.89404	1.83533
acyl-CoA binding domain containing 3 (ACBD3)	down regulated	5.51434	4.59765	0.916691	1.83332
gallus ubiquitin specific peptidase 46 (USP46)	down regulated	4.66308	3.78915	0.873933	1.83071
gallus tumor protein p53 binding protein, 2 (TP53BP2)	down regulated	5.48031	4.49756	0.982751	1.82509
protein tyrosine phosphatase type IVA, member 1 (PTP4A1)	down regulated	5.68924	4.67885	1.01039	1.82169
gallus casein kinase 1, delta (CSNK1D)	down regulated	4.9192	4.01818	0.901015	1.81987
gallus uncharacterized LOC772111 (LOC772111)	down regulated	4.65212	3.65229	0.999834	1.81902
Yip1 domain family, member 4 (YIPF4)	down regulated	5.10605	3.68283	1.42323	1.81894
chromosome 3 open reading frame, human C6orf120 (C3H6orf120)	down regulated	5.05727	4.19506	0.862218	1.81789
gallus arylsulfatase B (ARSB)	down regulated	4.70463	3.46781	1.23682	1.81372
gallus TRAF3 interacting protein 2 (TRAF3IP2)	down regulated	4.86702	3.57452	1.2925	1.80906
gallus REX4, RNA exonuclease 4 homolog (S. cerevisiae) (REXO4)	down regulated	3.63922	2.11376	1.52546	1.80456
discoidin, CUB and LCCL domain containing 2 (DCBLD2)	down regulated	5.20491	4.30324	0.901672	1.80223
gallus dual specificity phosphatase 7 (DUSP7)	down regulated	4.65278	3.82027	0.832511	1.79834
ubiquitination factor E4A (UBE4A)	down regulated	5.98975	4.89998	1.08977	1.79713
gallus peroxidasin homolog (Drosophila) (PXDN)	down regulated	5.59758	4.82132	0.776258	1.7916
gallus zinc finger, CCHC domain containing 9 (ZCCHC9)	down regulated	4.69695	3.82002	0.876924	1.78971
gallus calcium channel, voltage-dependent, T type, alpha 1H subunit (CACNA1H)	down regulated	2.67469	1.12018	1.5545	1.78842
gallus endomucin (EMCN)	down regulated	3.59961	1.95801	1.6416	1.78484
gallus synapse defective 1, Rho GTPase, homolog 2 (C. elegans) (SYDE2)	down regulated	3.69748	2.67378	1.02369	1.78045
gallus microtubule-associated protein 1 light chain 3 alpha (MAP1LC3A)	down regulated	6.30759	5.61705	0.690538	1.78044
gallus CDC42 effector protein (Rho GTPase binding) 3 (CDC42EP3)	down regulated	3.1618	2.05956	1.10224	1.77328
SMAD family member 2 (SMAD2)	down regulated	3.94775	3.28723	0.660526	1.77224
gallus adaptor-related protein complex 4, epsilon 1 subunit (AP4E1)	down regulated	3.73556	2.99519	0.740369	1.76969
gallus cytoplasmic polyadenylation element binding protein 4 (CPEB4)	down regulated	4.14439	3.69998	0.444408	1.76947
gallus poly [ADP-ribose] polymerase 14-like (LOC424265)	down regulated	5.71625	4.55077	1.16548	1.76486

## Sheet: contrast E17-E21
gene name	17-21 down/up regulation	Lsmean Day E17	Lsmean Day E21	Diff of Day = (E17)-(E21)	-log10(p-value) for Diff of Day = (E17)-(E21)
adaptor-related protein complex 3, sigma 1 subunit (AP3S1)	up regulated	4.92413	7.67305	-2.74892	5.88261
chromosome 5 open reading frame, human C11orf96 (C5H11orf96)	up regulated	4.16686	8.31135	-4.14449	5.63248
gallus cysteine dioxygenase, type I (CDO1)	up regulated	4.24757	8.58653	-4.33896	5.31024
sorting nexin 10 (SNX10)	up regulated	2.459	5.62369	-3.16469	5.24502
CDC42 binding protein kinase alpha (DMPK-like) (CDC42BPA)	up regulated	3.64932	4.96241	-1.31309	4.73254
tyrosylprotein sulfotransferase 2 (TPST2)	up regulated	3.10749	5.13306	-2.02556	4.64314
kelch domain containing 2 (KLHDC2)	up regulated	3.71996	5.06557	-1.34561	4.59924
gallus ABI family, member 3 (ABI3)	up regulated	3.95076	5.46429	-1.51353	4.58969
gallus 1-aminocyclopropane-1-carboxylate synthase homolog (Arabidopsis)(non-functional) (ACCS)	up regulated	1.03556	6.19354	-5.15799	4.52985
gallus synovial sarcoma translocation gene on chromosome 18-like 2 (SS18L2)	up regulated	3.44355	5.28723	-1.84368	4.47103
gallus insulin-like growth factor binding protein 5 (IGFBP5)	up regulated	2.12856	4.724	-2.59544	4.42746
gallus Tax1 (human T-cell leukemia virus type I) binding protein 3, transcript variant 2 (TAX1BP3)	up regulated	5.01013	6.7708	-1.76067	4.40634
gallus centromere protein V (CENPV)	up regulated	5.6193	7.38912	-1.76981	4.36827
gallus glutamyl-tRNA(Gln) amidotransferase, subunit C homolog (bacterial) (GATC)	up regulated	4.21552	5.38725	-1.17173	4.35656
gallus elastin (supravalvular aortic stenosis, Williams-Beuren syndrome)	up regulated	3.49456	6.05852	-2.56396	4.29414
gallus chromosome 1 open reading frame, human C12orf5 (C1H12orf5)	up regulated	2.68439	4.55645	-1.87206	4.28788
plasminogen activator, urokinase (PLAU)	up regulated	1.81991	6.70469	-4.88478	4.23131
gallus apolipoprotein A-II-like (LOC100858842)	up regulated	9.83558	10.7149	-0.87935	4.21449
corticotropin releasing hormone (CRH)	up regulated	5.35396	7.97394	-2.61998	4.16336
lectin, galactoside-binding-like (LGALSL)	up regulated	5.48358	6.59773	-1.11415	4.15026
gallus AD012Z (LOC407092)	up regulated	4.99247	6.15218	-1.15971	4.04132
female expressed transcript 1 (FET1)	up regulated	3.74859	6.12819	-2.3796	3.8825
calbindin 1, 28kDa (CALB1)	up regulated	8.91047	10.854	-1.94354	3.81764
heat shock protein 70kDa family, member 13 (HSPA13)	up regulated	2.99858	4.55461	-1.55603	3.7811
gallus ropporin 1-like (ROPN1L)	up regulated	3.54976	4.80103	-1.25127	3.77147
endothelial differentiation-related factor 1 (EDF1)	up regulated	7.01525	7.9898	-0.97454	3.76784
matrix Gla protein (MGP)	up regulated	9.29429	10.9847	-1.69041	3.76175
gallus homocysteine-inducible, endoplasmic reticulum stress-inducible, ubiquitin-like domain member 1 (HERPUD1)	up regulated	1.97465	4.99952	-3.02487	3.72935
neuroepithelial cell transforming 1 (NET1)	up regulated	4.89238	6.45337	-1.56098	3.67382
solute carrier family 25 (mitochondrial carrier: glutamate)	up regulated	4.10382	5.41503	-1.31121	3.45952
gallus sorbin and SH3 domain containing 2 (SORBS2)	up regulated	1.90151	4.03106	-2.12956	3.44026
gallus solute carrier family 4, sodium bicarbonate transporter, member 10 (SLC4A10)	up regulated	1.77445	3.94835	-2.1739	3.39805
gallus galactose-3-O-sulfotransferase 2 (GAL3ST2)	up regulated	2.67139	6.77065	-4.09926	3.39509
gallus transmembrane protein 140, transcript variant 1 (TMEM140)	up regulated	4.07017	6.00798	-1.93782	3.39347
gallus arginine-glutamic acid dipeptide (RE) repeats (RERE)	up regulated	4.19465	5.5629	-1.36825	3.38937
gallus sulfatase 2 (SULF2)	up regulated	3.80846	5.58099	-1.77253	3.38332
stromal cell derived factor 4 (SDF4)	up regulated	4.37216	6.04426	-1.67209	3.36927
gallus asparagine-linked glycosylation 2, alpha-1,3-mannosyltransferase homolog (S. cerevisiae) (ALG2)	up regulated	4.05814	4.96382	-0.90568	3.36226
DnaJ (Hsp40) homolog, subfamily B, member 14 (DNAJB14)	up regulated	4.85899	6.04956	-1.19057	3.34488
transmembrane protein 229B (TMEM229B)	up regulated	3.16835	5.51058	-2.34223	3.34466
galactokinase 2 (GALK2)	up regulated	4.09655	5.60062	-1.50407	3.34335
myelin protein zero-like 3 (MPZL3)	up regulated	4.08385	5.65226	-1.56841	3.33548
calcium activated nucleotidase 1 (CANT1)	up regulated	2.97321	4.32231	-1.34911	3.32645
myelin protein zero-like 2 (MPZL2)	up regulated	4.34284	5.5172	-1.17436	3.32483
ras homolog gene family, member B (RHOB)	up regulated	6.00301	6.86919	-0.86618	3.31886
gallus centrin, EF-hand protein, 3 (CETN3)	up regulated	3.68632	4.89875	-1.21243	3.31844
gallus influenza virus NS1A binding protein (IVNS1ABP)	up regulated	5.84009	6.9288	-1.08872	3.24536
gallus solute carrier family 39 (metal ion transporter)	up regulated	3.81415	5.10097	-1.28682	3.24402
gallus ubiquitin specific peptidase 46 (USP46)	up regulated	3.78915	5.48576	-1.69661	3.20281
NEDD4 binding protein 1 (N4BP1)	up regulated	4.87421	5.38884	-0.51463	3.1969
ChaC, cation transport regulator homolog 1 (E. coli) (CHAC1)	up regulated	2.34415	5.00948	-2.66533	3.18905
mannosyl (alpha-1,3-)-glycoprotein beta-1,4-N-acetylglucosaminyltransferase, isozyme A (MGAT4A)	up regulated	2.30336	4.47762	-2.17426	3.18628
syndecan 2 (SDC2)	up regulated	4.8936	6.28373	-1.39013	3.15817
gallus neuron navigator 2, transcript variant 1 (NAV2)	up regulated	3.97403	5.38957	-1.41554	3.14825
phosphatidylinositol 4-kinase type 2 beta (PI4K2B)	up regulated	4.58866	6.01404	-1.42538	3.14716
gallus component of oligomeric golgi complex 6 (COG6)	up regulated	3.11158	5.00623	-1.89465	3.14299
gallus prickle homolog 1 (Drosophila) (PRICKLE1)	up regulated	4.08403	5.55913	-1.4751	3.1345
gallus Lyrm7 homolog (mouse) (LYRM7)	up regulated	3.4126	4.61158	-1.19899	3.08473
ADP-ribosylation factor-like 5B (ARL5B)	up regulated	3.69318	4.88721	-1.19404	3.08027
gallus Wolfram syndrome 1 (wolframin) (WFS1)	up regulated	2.76476	4.33425	-1.56949	3.07309
gallus calcium/calmodulin-dependent protein kinase II gamma (CAMK2G)	up regulated	4.72804	6.19816	-1.47013	3.06828
gallus nischarin (NISCH)	up regulated	2.80069	3.95029	-1.14959	3.06262
gallus Sec61 alpha 1 subunit (S. cerevisiae) (SEC61A1)	up regulated	4.75272	5.35822	-0.6055	3.02414
gallus ubiquitin specific peptidase 33 (USP33)	up regulated	5.39016	7.02207	-1.63191	3.02394
gallus beta-microseminoprotein-like (LOC100858647)	up regulated	-0.15945	5.45122	-5.61067	2.9918
gallus uncharacterized LOC420807 (LOC420807)	up regulated	4.56252	6.13119	-1.56867	2.98081
gallus fibrinogen-like 1 (FGL1)	up regulated	1.68823	4.21994	-2.53172	2.97838
gallus prenylcysteine oxidase 1 (PCYOX1)	up regulated	4.76436	6.5286	-1.76424	2.9735
gallus ATG12 autophagy related 12 homolog (S. cerevisiae)	up regulated	3.50692	4.69506	-1.18814	2.96023
VMA21 vacuolar H+-ATPase homolog (S. cerevisiae) (VMA21)	up regulated	4.20511	5.31044	-1.10533	2.95869
serpin peptidase inhibitor, clade H (heat shock protein 47)	up regulated	6.52825	7.97253	-1.44428	2.93765
gallus kinesin family member 5B (KIF5B)	up regulated	4.27043	5.53462	-1.26419	2.93404
transmembrane protein 38A (TMEM38A)	up regulated	4.31753	5.73447	-1.41694	2.92864
TAF13 RNA polymerase II, TATA box binding protein (TBP)-associated factor, 18kDa (TAF13)	up regulated	4.89896	5.91357	-1.01461	2.92683
gallus uncharacterized LOC425001 (LOC425001)	up regulated	2.0749	4.98443	-2.90952	2.92507
gallus Kruppel-like factor 9 (KLF9)	up regulated	1.38006	4.4791	-3.09904	2.90603
gallus glycogen synthase 2 (liver)	up regulated	3.13911	4.17452	-1.0354	2.8996
choline/ethanolamine phosphotransferase 1 (CEPT1)	up regulated	3.60918	5.92546	-2.31629	2.89205
solute carrier family 46, member 3 (SLC46A3)	up regulated	6.53819	8.31074	-1.77256	2.88968
fatty acid binding protein 5 (psoriasis-associated) (FABP5)	up regulated	2.73096	5.89293	-3.16197	2.87232
ring finger protein 185 (RNF185)	up regulated	3.08729	4.69497	-1.60768	2.86066
gallus chromosome Z open reading frame, human C9orf150 (CZH9orf150)	up regulated	1.65276	4.28841	-2.63565	2.85335
gallus transmembrane protein 82 (TMEM82)	up regulated	4.46996	5.36259	-0.89263	2.85112
dynein, axonemal, light chain 1 (DNAL1)	up regulated	1.70815	3.9677	-2.25955	2.83328
myosin regulatory light chain interacting protein (MYLIP)	up regulated	4.7132	6.09483	-1.38163	2.83284
gallus RAB40B, member RAS oncogene family (RAB40B)	up regulated	2.09736	3.78936	-1.692	2.82664
mitogen-activated protein kinase 11 (MAPK11)	up regulated	3.52931	4.63249	-1.10319	2.81946
gallus C1q and tumor necrosis factor related protein 4 (C1QTNF4)	up regulated	2.65092	5.62073	-2.96981	2.81447
septin 5 (Sep-05)	up regulated	4.07527	5.23936	-1.16409	2.80943
ankyrin repeat and MYND domain containing 2 (ANKMY2)	up regulated	3.22379	4.70753	-1.48374	2.79715
gallus serpin peptidase inhibitor, clade C (antithrombin)	up regulated	4.28935	5.81841	-1.52906	2.78571
gallus COMM domain containing 8 (COMMD8)	up regulated	4.51494	5.45163	-0.93669	2.76405
solute carrier family 25 (mitochondrial carrier; ornithine transporter) member 15 (SLC25A15)	up regulated	5.71582	7.33184	-1.61602	2.75465
gallus WW domain-binding protein 2-like (LOC770780)	up regulated	4.1299	4.81748	-0.68758	2.74991
transmembrane protein 5 (TMEM5)	up regulated	1.85512	3.56315	-1.70803	2.73073
ST3 beta-galactoside alpha-2,3-sialyltransferase 1 (ST3GAL1)	up regulated	5.37688	6.42961	-1.05273	2.72826
gallus hemopexin (HPX)	up regulated	4.98063	8.30118	-3.32055	2.72398
gallus ankyrin repeat and IBR domain containing 1 (ANKIB1)	up regulated	3.94587	5.47142	-1.52555	2.71035
gallus rho-related GTP-binding protein RhoF-like (LOC776504)	up regulated	3.70509	6.02343	-2.31835	2.7034
solute carrier family 17 (anion/sugar transporter)	up regulated	5.34694	6.22499	-0.87805	2.6868
acid phosphatase 2, lysosomal (ACP2)	up regulated	5.67807	6.55185	-0.87378	2.68251
microsomal glutathione S-transferase 1 (MGST1)	up regulated	6.17074	7.5384	-1.36767	2.66058
zinc finger CCCH-type containing 15 (ZC3H15)	up regulated	5.88393	6.543	-0.65907	2.65002
gallus uncharacterized LOC418453 (LOC418453)	up regulated	4.6418	5.3983	-0.7565	2.64849
ras homolog gene family, member G (rho G) (RHOG)	up regulated	4.20962	5.65685	-1.44723	2.63966
gallus PHD finger protein 15 (PHF15)	up regulated	2.41056	4.38003	-1.96947	2.62741
solute carrier family 37 (glycerol-3-phosphate transporter)	up regulated	3.25618	4.69287	-1.43669	2.6237
gallus chromosome 1 open reading frame, human C13orf15 (C1H13orf15)	up regulated	4.62511	5.6983	-1.07319	2.61239
gallus endomucin (EMCN)	up regulated	1.95801	4.49627	-2.53826	2.57502
solute carrier family 39 (zinc transporter)	up regulated	3.81124	5.51624	-1.705	2.56528
selenoprotein P, plasma, 1 (SEPP1)	up regulated	7.68871	9.12665	-1.43794	2.55765
DnaJ (Hsp40) homolog, subfamily C, member 6 (DNAJC6)	up regulated	4.97945	6.00997	-1.03052	2.54456
lymphatic vessel endothelial hyaluronan receptor 1 (LYVE1)	up regulated	4.74112	6.17481	-1.43369	2.54335
gallus hexokinase domain containing 1 (HKDC1)	up regulated	5.60449	7.15711	-1.55262	2.54051
collagen, type IV, alpha 1 (COL4A1)	up regulated	6.43447	7.55196	-1.11749	2.52502
cyclin-dependent kinase inhibitor 2B (p15, inhibits CDK4) (CDKN2B)	up regulated	3.87857	6.32234	-2.44377	2.52369
RCAN family member 3 (RCAN3)	up regulated	4.28596	5.37995	-1.09399	2.51696
gallus four and a half LIM domains 2 (FHL2)	up regulated	2.93462	4.26619	-1.33158	2.50323
gallus ATG2 autophagy related 2 homolog B (S. cerevisiae) (ATG2B)	up regulated	3.56797	4.79715	-1.22918	2.49623
gallus serine/threonine/tyrosine kinase 1 (STYK1)	up regulated	3.65544	5.61875	-1.9633	2.49252
gallus L-gulonolactone oxidase-like (LOC770996)	up regulated	6.6196	7.8859	-1.26629	2.48834
gallus galactosamine (N-acetyl)-6-sulfate sulfatase (GALNS)	up regulated	6.38002	7.10326	-0.72324	2.47765
gallus ectonucleoside triphosphate diphosphohydrolase 7 (ENTPD7)	up regulated	1.961	4.21318	-2.25218	2.47695
gallus chromosome 2 open reading frame, human C8orf22 (C2H8orf22)	up regulated	-0.15945	5.72961	-5.88907	2.46647
cell cycle progression 1 (CCPG1)	up regulated	3.13339	4.33527	-1.20188	2.44996
gallus exostosin 1 (EXT1)	up regulated	3.24467	4.88234	-1.63766	2.44957
gallus PPPDE peptidase domain containing 2 (PPPDE2)	up regulated	6.0126	6.6415	-0.62889	2.44871
retinol dehydrogenase 10 (all-trans) (RDH10)	up regulated	3.80339	4.94571	-1.14232	2.44581
gallus serum amyloid A protein-like (LOC100858103)	up regulated	5.04334	7.24942	-2.20608	2.44091
dipeptidyl-peptidase 4 (DPP4)	up regulated	6.9475	8.14732	-1.19981	2.44006
chromosome 20 open reading frame, human C20orf24 (C20H20orf24)	up regulated	5.96263	6.92331	-0.96067	2.43587
fatty acid synthase (FASN)	up regulated	4.43227	5.72595	-1.29368	2.43362
gallus solute carrier family 5 (iodide transporter)	up regulated	4.73356	6.37521	-1.64165	2.43346
Thy-1 cell surface antigen (THY1)	up regulated	2.71241	3.88427	-1.17185	2.42759
ariadne homolog, ubiquitin-conjugating enzyme E2 binding protein, 1 (Drosophila) (ARIH1)	up regulated	6.81238	7.43964	-0.62726	2.42671
gallus gamma-glutamyltransferase 1 (GGT1)	up regulated	2.70933	3.8954	-1.18608	2.41305
ornithine aminotransferase (OAT)	up regulated	5.17257	6.12476	-0.95219	2.40483
ceramide kinase (CERK)	up regulated	3.45809	4.77681	-1.31872	2.40076
retinoic acid receptor responder (tazarotene induced) 1 (RARRES1)	up regulated	5.62554	7.09131	-1.46576	2.38436
dual specificity phosphatase 1 (DUSP1)	up regulated	3.75721	5.26122	-1.50401	2.37909
gallus transmembrane protein 167B (TMEM167B)	up regulated	4.93242	5.98538	-1.05295	2.37181
gallus SEC24 family, member C (S. cerevisiae) (SEC24C)	up regulated	6.46242	6.91253	-0.45011	2.36623
gallus arrestin domain containing 3 (ARRDC3)	up regulated	2.44409	4.19971	-1.75562	2.36489
TIA1 cytotoxic granule-associated RNA binding protein (TIA1)	up regulated	4.42322	5.54122	-1.11799	2.3549
gallus HRAS-like suppressor, transcript variant 2 (HRASLS)	up regulated	3.2241	5.34492	-2.12082	2.35218
gallus dedicator of cytokinesis 9 (DOCK9)	up regulated	3.73068	4.91899	-1.18831	2.35025
gallus CDC42 effector protein (Rho GTPase binding) 3 (CDC42EP3)	up regulated	2.05956	3.58691	-1.52735	2.34567
gallus ectonucleoside triphosphate diphosphohydrolase 4 (ENTPD4)	up regulated	4.16236	5.25137	-1.08901	2.34241
gallus rho GTPase-activating protein 27-like (LOC770740)	up regulated	2.04886	3.23449	-1.18563	2.33304
X-ray repair complementing defective repair in Chinese hamster cells 6 (XRCC6)	up regulated	4.5855	5.29152	-0.70602	2.3217
gallus lysophosphatidic acid receptor 5 (LPAR5)	up regulated	4.6623	5.67412	-1.01182	2.30942
gallus nucleosome assembly protein 1-like 1 (NAP1L1)	up regulated	5.83936	6.79923	-0.95987	2.30643
gallus plexin B2 (PLXNB2)	up regulated	5.217	6.3465	-1.1295	2.30366
gallus synapse defective 1, Rho GTPase, homolog 2 (C. elegans) (SYDE2)	up regulated	2.67378	4.06981	-1.39602	2.30041
gallus terminal uridylyltransferase 7-like (LOC100857368)	up regulated	5.01868	5.90232	-0.88364	2.29931
transmembrane channel-like 7 (TMC7)	up regulated	2.60215	4.39165	-1.7895	2.28307
COP9 constitutive photomorphogenic homolog subunit 7A (Arabidopsis) (COPS7A)	up regulated	3.77353	4.98118	-1.20765	2.2826
required for meiotic nuclear division 5 homolog A (S. cerevisiae) (RMND5A)	up regulated	2.94935	4.10713	-1.15778	2.27359
profilin 2 (PFN2)	up regulated	5.49849	6.57514	-1.07665	2.26804
chromatin modifying protein 1B (CHMP1B)	up regulated	4.83597	6.1566	-1.32062	2.26199
gallus chromosome 1 open reading frame, human C22orf32 (C1H22orf32)	up regulated	5.59962	6.72396	-1.12434	2.25655
gallus interferon regulatory factor 6 (IRF6)	up regulated	4.30845	5.4012	-1.09274	2.25627
monoamine oxidase A (MAOA)	up regulated	2.85572	4.14935	-1.29363	2.25595
creatine kinase, brain (CKB)	up regulated	5.68599	7.60999	-1.92401	2.2541
gallus uncharacterized LOC770857 (LOC770857)	up regulated	4.60994	5.9117	-1.30177	2.25226
gallus 78 kDa glucose-regulated protein-like (LOC100858388)	up regulated	1.98351	4.11964	-2.13613	2.22534
phosphorylase, glycogen; brain (PYGB)	up regulated	2.96033	4.74661	-1.78629	2.21825
gallus protein C17orf37 homolog (LOC100858225)	up regulated	3.68864	5.39183	-1.7032	2.20534
activin A receptor, type I (ACVR1)	up regulated	4.87461	6.08748	-1.21287	2.2013
heparan sulfate 6-O-sulfotransferase 1 (HS6ST1)	up regulated	1.76131	3.36935	-1.60804	2.18537
gallus ATG12 autophagy related 12 homolog (S. cerevisiae)	up regulated	3.59133	4.46699	-0.87566	2.18497
vitamin D (1,25- dihydroxyvitamin D3) receptor (VDR)	up regulated	5.23148	6.6	-1.36852	2.17755
cytochrome P450 2H1 (CYP2H1)	up regulated	4.42717	6.11867	-1.6915	2.16435
gallus 1-acylglycerol-3-phosphate O-acyltransferase 2 (lysophosphatidic acid acyltransferase, beta) (AGPAT2)	up regulated	4.81912	6.34645	-1.52733	2.16387
gallus solute carrier family 25, member 43 (SLC25A43)	up regulated	3.57106	4.39555	-0.82449	2.16267
gallus EGF containing fibulin-like extracellular matrix protein 1 (EFEMP1)	up regulated	2.78251	4.29118	-1.50867	2.15777
gallus transmembrane protein 150C (TMEM150C)	up regulated	1.09482	3.20941	-2.11459	2.15589
gallus X-prolyl aminopeptidase (aminopeptidase P) 1, soluble (XPNPEP1)	up regulated	3.18232	4.30688	-1.12456	2.1551
nuclear factor (erythroid-derived 2)-like 1 (NFE2L1)	up regulated	4.77943	5.49571	-0.71628	2.15324
gallus nidogen 1 (NID1)	up regulated	5.53171	6.70545	-1.17373	2.13306
gallus protein phosphatase 1, regulatory (inhibitor) subunit 13B (PPP1R13B)	up regulated	2.52635	4.31025	-1.78391	2.12191
gallus sprouty-related, EVH1 domain containing 2 (SPRED2)	up regulated	3.40663	4.86468	-1.45806	2.11672
angiopoietin 2 (ANGPT2)	up regulated	3.95967	4.9598	-1.00013	2.1161
gallus immunoglobulin superfamily, member 10 (IGSF10)	up regulated	4.77702	5.93001	-1.15299	2.09403
RALBP1 associated Eps domain containing 1 (REPS1)	up regulated	2.63023	3.81071	-1.18048	2.08856
mitogen-activated protein kinase kinase 1 (MAP2K1)	up regulated	4.11155	4.97666	-0.86511	2.08838
tetratricopeptide repeat domain 35 (TTC35)	up regulated	5.08228	6.07173	-0.98945	2.08693
gallus N-myristoyltransferase 2 (NMT2)	up regulated	3.45616	4.50704	-1.05088	2.08293
transmembrane protein 170A (TMEM170A)	up regulated	3.98785	4.67995	-0.69211	2.08212
gallus cytochrome b5 reductase 2 (CYB5R2)	up regulated	4.38725	5.32166	-0.93442	2.08109
gallus transmembrane protein 120A (TMEM120A)	up regulated	4.4691	5.26715	-0.79805	2.07911
gallus uncharacterized LOC100857820 (LOC100857820)	up regulated	3.59933	5.13748	-1.53815	2.07586
gallus insulin-like growth factor binding protein 7 (IGFBP7)	up regulated	7.96309	8.9827	-1.01962	2.06509
gallus riboflavin kinase-like (LOC427259)	up regulated	2.24799	3.51862	-1.27063	2.0566
gallus OTU domain containing 3 (OTUD3)	up regulated	3.29343	4.63896	-1.34554	2.05279
adiponectin receptor 2 (ADIPOR2)	up regulated	4.15287	4.86276	-0.70989	2.04936
gallus ubiquitin specific peptidase 20 (USP20)	up regulated	2.08615	3.5128	-1.42664	2.04572
gallus alkB, alkylation repair homolog 3 (E. coli) (ALKBH3)	up regulated	3.2162	4.47102	-1.25482	2.04383
tyrosine 3-monooxygenase/tryptophan 5-monooxygenase activation protein, beta polypeptide (YWHAB)	up regulated	4.29506	5.59699	-1.30192	2.03792
solute carrier family 40 (iron-regulated transporter)	up regulated	6.59252	7.66132	-1.0688	2.03725
gallus syntaxin binding protein 5 (tomosyn)	up regulated	4.03941	4.75839	-0.71898	2.0365
peroxisomal biogenesis factor 5 (PEX5)	up regulated	4.77324	5.48901	-0.71576	2.02664
gallus syndecan 1 (SDC1)	up regulated	5.06734	6.12423	-1.05689	2.01038
gallus neuronal pentraxin II (NPTX2)	up regulated	1.95271	3.64243	-1.68972	2.01009
acyl-CoA oxidase 1, palmitoyl (ACOX1)	up regulated	5.97091	6.87383	-0.90292	2.00148
gallus kelch-like 36 (Drosophila) (KLHL36)	up regulated	2.37981	3.33385	-0.95404	1.9985
P450 (cytochrome) oxidoreductase (POR)	up regulated	2.54478	3.58617	-1.04139	1.99752
HIG1 hypoxia inducible domain family, member 1A (HIGD1A)	up regulated	3.63788	4.75903	-1.12114	1.9911
PDZ and LIM domain 5 (PDLIM5)	up regulated	4.38962	5.4051	-1.01547	1.98832
microtubule-associated protein 1 light chain 3 beta (MAP1LC3B)	up regulated	6.28965	7.33128	-1.04163	1.98747
gallus solute carrier family 7 (amino acid transporter light chain, y+L system)	up regulated	6.34498	7.0894	-0.74442	1.98629
golgin A7 (GOLGA7)	up regulated	6.7019	7.22172	-0.51982	1.9835
gallus solute carrier family 35, member E1 (SLC35E1)	up regulated	4.30467	4.96583	-0.66116	1.97588
gallus sorbin and SH3 domain containing 1 (SORBS1)	up regulated	1.02719	3.00983	-1.98264	1.97559
gallus fatty acid 2-hydroxylase (FA2H)	up regulated	5.74784	6.96566	-1.21782	1.9746
gallus amyloid beta (A4) precursor protein-binding, family B, member 2 (APBB2)	up regulated	3.43727	4.30285	-0.86558	1.97226
inhibitor of kappa light polypeptide gene enhancer in B-cells, kinase beta (IKBKB)	up regulated	2.55749	3.76334	-1.20584	1.96458
ATP-binding cassette, sub-family D (ALD)	up regulated	3.08194	3.78279	-0.70085	1.96246
gallus sterol regulatory element binding transcription factor 2 (SREBF2)	up regulated	4.20129	4.92722	-0.72593	1.96239
ERGIC and golgi 2 (ERGIC2)	up regulated	5.09264	6.00981	-0.91717	1.96203
gallus annexin A4-like (LOC771303)	up regulated	2.80306	3.8292	-1.02613	1.95226
hook homolog 1 (Drosophila) (HOOK1)	up regulated	4.40283	5.14749	-0.74466	1.94848
gallus transmembrane protein 53 (TMEM53)	up regulated	4.15658	4.92676	-0.77018	1.94725
pyruvate dehyrogenase phosphatase catalytic subunit 1 (PDP1)	up regulated	4.7321	5.93386	-1.20176	1.94249
transmembrane protein 175 (TMEM175)	up regulated	4.13644	5.67759	-1.54115	1.94219
transmembrane protein 16E (TMEM16E)	up regulated	3.62553	5.09638	-1.47085	1.93677
hydroxyacylglutathione hydrolase (HAGH)	up regulated	5.623	6.49947	-0.87647	1.93031
blocked early in transport 1 homolog (S. cerevisiae) (BET1)	up regulated	4.23516	5.20484	-0.96968	1.92267
gallus sema domain, immunoglobulin domain (Ig)	up regulated	2.10683	3.57004	-1.46322	1.90121
gallus sel-1 suppressor of lin-12-like 3 (C. elegans) (SEL1L3)	up regulated	3.79845	5.32437	-1.52592	1.89657
gallus pyridoxal-dependent decarboxylase domain containing 1 (PDXDC1)	up regulated	3.71063	5.00748	-1.29685	1.88579
acylphosphatase 2, muscle type (ACYP2)	up regulated	3.38226	4.79052	-1.40826	1.87515
nudE nuclear distribution gene E homolog (A. nidulans)-like 1 (NDEL1)	up regulated	3.82198	4.65029	-0.82831	1.86848
UDP glycosyltransferase 8 (UGT8)	up regulated	4.84592	5.82547	-0.97955	1.86811
odz, odd Oz/ten-m homolog 3 (Drosophila) (ODZ3)	up regulated	2.20179	4.089	-1.88721	1.86112
fibrinogen beta chain (FGB)	up regulated	6.96385	8.32877	-1.36492	1.85455
gallus HtrA serine peptidase 1 (HTRA1)	up regulated	4.03937	6.17263	-2.13326	1.85454
interleukin 17 receptor D (IL17RD)	up regulated	0.186004	2.80947	-2.62347	1.85401
acylphosphatase 1, erythrocyte (common) type (ACYP1)	up regulated	4.20479	5.12003	-0.91524	1.84875
gallus neurensin 1 (NRSN1)	up regulated	3.58261	5.2214	-1.63879	1.84351
gallus transmembrane protein 135, transcript variant 1 (TMEM135)	up regulated	4.80488	5.41782	-0.61294	1.82872
gallus transmembrane phosphatase with tensin homology (TPTE)	up regulated	4.71593	5.81691	-1.10098	1.82581
voltage-dependent anion channel 1 (VDAC1)	up regulated	5.61597	6.2766	-0.66062	1.82373
gallus arylsulfatase B (ARSB)	up regulated	3.46781	4.81578	-1.34796	1.81304
gallus zinc finger protein 555 (ZNF555)	up regulated	3.98036	4.60649	-0.62613	1.79555
gallus sorting nexin 7, transcript variant 1 (SNX7)	up regulated	3.82483	5.86269	-2.03786	1.7931
gallus SEC31 homolog B (S. cerevisiae)	up regulated	4.39365	4.8704	-0.47675	1.79212
gallus RNA binding protein with multiple splicing (RBPMS)	up regulated	4.4008	5.24426	-0.84345	1.78793
gallus C-factor-like (LOC415662)	up regulated	3.90759	6.44333	-2.53574	1.78335
suppressor of cytokine signaling 4 (SOCS4)	up regulated	3.2178	4.8951	-1.6773	1.77832
gallus Rho guanine nucleotide exchange factor (GEF) 4 (ARHGEF4)	up regulated	4.76519	5.65945	-0.89426	1.77708
gallus RNA pseudouridylate synthase domain containing 1 (RPUSD1)	up regulated	3.91279	4.88362	-0.97083	1.77683
gallus envelope glycoprotein gp95-like (LOC100859419)	up regulated	3.31858	4.22603	-0.90745	1.77638
gallus mannose-6-phosphate receptor (cation dependent) (M6PR)	up regulated	7.51822	8.18804	-0.66982	1.77512
gallus glucose-6-phosphatase-like (LOC100857298)	up regulated	7.08299	8.281	-1.19801	1.76759
collagen, type XII, alpha 1 (COL12A1)	up regulated	4.89886	5.72372	-0.82485	1.76476
lactotransferrin (LTF)	down regulated	11.5182	8.35636	3.16185	5.94413
integrin, alpha 3 (antigen CD49C, alpha 3 subunit of VLA-3 receptor) (ITGA3)	down regulated	5.81643	4.0885	1.72793	5.42132
gallus serglycin (SRGN)	down regulated	7.30306	5.57413	1.72894	4.87992
gallus arginine/serine-rich coiled-coil 1 (RSRC1)	down regulated	5.00424	3.63705	1.36719	4.84714
gallus myeloid-associated differentiation marker homolog (LOC100857467)	down regulated	7.78301	4.38376	3.39925	4.81516
hydroxyacyl-CoA dehydrogenase/3-ketoacyl-CoA thiolase/enoyl-CoA hydratase (trifunctional protein)	down regulated	6.99432	5.63438	1.35994	4.71385
pterin-4 alpha-carbinolamine dehydratase/dimerization cofactor of hepatocyte nuclear factor 1 alpha (TCF1) 2 (PCBD2)	down regulated	8.28596	6.38262	1.90334	4.51695
gallus indoleamine-pyrrole 2,3 dioxygenase-like 1 (INDOL1)	down regulated	5.84908	3.76194	2.08713	4.48313
gallus alanine-glyoxylate aminotransferase 2-like 1 (AGXT2L1)	down regulated	8.2377	5.47046	2.76724	4.47161
transthyretin (TTR)	down regulated	12.0397	8.30441	3.73532	4.34546
alpha-fetoprotein (AFP)	down regulated	8.8393	4.19547	4.64382	4.32428
brain abundant, membrane attached signal protein 1 (BASP1)	down regulated	5.78841	4.62207	1.16633	4.30266
eukaryotic translation initiation factor 3, subunit H (EIF3H)	down regulated	9.04771	7.05126	1.99645	4.28578
gallus acetyl-CoA acetyltransferase 1 (ACAT1)	down regulated	9.08106	7.34798	1.73308	4.26403
gallus DOT1-like, histone H3 methyltransferase (S. cerevisiae) (DOT1L)	down regulated	4.82264	2.56287	2.25976	4.24642
otokeratin (LOC395772)	down regulated	9.54275	6.92499	2.61776	4.21162
gallus solute carrier family 16, member 13 (monocarboxylic acid transporter 13) (SLC16A13)	down regulated	7.45906	4.60748	2.85158	4.16046
gallus keratin, type I cytoskeletal 14-like (LOC100858439)	down regulated	6.01957	2.72001	3.29957	4.15798
Gal 6 (GAL6)	down regulated	7.29376	5.03019	2.26357	4.13344
gallus myosin-XV-like (LOC417377)	down regulated	4.36964	2.03533	2.33431	4.07866
gallus phosphoribosyl pyrophosphate synthetase 1, transcript variant 1 (PRPS1)	down regulated	7.13828	6.0081	1.13018	4.02883
gallus tubulin alpha-4A chain-like (LOC100857214)	down regulated	5.54934	4.20559	1.34374	3.96377
gallus keratin, type I cytoskeletal 17-like (LOC772080)	down regulated	6.03681	2.89843	3.13838	3.95673
gallus tubulin alpha-5 chain-like (LOC100857247)	down regulated	5.57684	4.01865	1.55819	3.93034
microtubule-actin crosslinking factor 1 (MACF1)	down regulated	5.14722	3.86489	1.28233	3.91979
keratin 15 (KRT15)	down regulated	7.28363	4.2363	3.04733	3.91502
gallus centrosome and spindle pole associated protein 1 (CSPP1)	down regulated	4.31555	2.90922	1.40633	3.91085
keratin 14 (KRT14)	down regulated	6.31768	3.38389	2.93379	3.84437
GTP binding protein 1 (GTPBP1)	down regulated	5.38696	4.42114	0.965822	3.84074
karyopherin alpha 4 (importin alpha 3) (KPNA4)	down regulated	5.93364	5.31378	0.619859	3.80096
gallus cytoplasmic linker associated protein 1, transcript variant 6 (CLASP1)	down regulated	4.98691	3.52933	1.45758	3.79418
gallus acyl-CoA dehydrogenase family, member 8 (ACAD8)	down regulated	5.16807	3.33206	1.83601	3.78893
gallus epithelial membrane protein 1 (EMP1)	down regulated	7.7857	5.00893	2.77677	3.72733
gallus nitric oxide synthase 1 (neuronal) adaptor protein (NOS1AP)	down regulated	6.26538	4.49133	1.77405	3.70047
gallus KIAA0247 (KIAA0247)	down regulated	4.25002	2.41851	1.83151	3.65451
claudin 3 (CLDN3)	down regulated	7.2424	5.63274	1.60965	3.63942
gallus protein phosphatase 1, regulatory (inhibitor) subunit 3B (PPP1R3B)	down regulated	4.40735	2.29581	2.11154	3.60401
gallus aldehyde dehydrogenase 6 family, member A1 (ALDH6A1)	down regulated	4.92222	3.13004	1.79218	3.60017
BCL2-like 1 (BCL2L1)	down regulated	5.11876	4.08998	1.02878	3.56932
major vault protein (MVP)	down regulated	5.3291	3.76962	1.55948	3.54561
gallus oxysterol binding protein-like 10 (OSBPL10)	down regulated	6.6327	5.55821	1.07448	3.5399
B locus M alpha chain 1 (BMA1)	down regulated	4.53611	2.32601	2.21009	3.51086
gallus EF-hand calcium-binding domain-containing protein 10-like (LOC769240)	down regulated	4.13663	1.32175	2.81488	3.50234
gallus claudin-3-like (LOC417474)	down regulated	6.57652	4.24357	2.33295	3.483
gallus microtubule-associated protein 1S-like (LOC429847)	down regulated	4.41293	2.32928	2.08365	3.47981
ribosomal protein SA (RPSA)	down regulated	12.7742	10.6894	2.08485	3.45672
gallus chromosome 28 open reading frame, human C19orf21 (C28H19orf21)	down regulated	5.09144	2.60068	2.49076	3.44872
gallus uncharacterized LOC100858737 (LOC100858737)	down regulated	7.74842	5.17274	2.57567	3.41425
trinucleotide repeat containing 15 (TNRC15)	down regulated	7.03359	6.15705	0.876542	3.40681
intraflagellar transport 81 homolog (Chlamydomonas) (IFT81)	down regulated	4.09758	2.60307	1.49451	3.39951
kinectin 1 (kinesin receptor) (KTN1)	down regulated	5.3515	3.5837	1.7678	3.37971
gallus apoptosis-inducing factor, mitochondrion-associated, 3, transcript variant 1 (AIFM3)	down regulated	5.40186	3.90484	1.49702	3.37477
myosin IA (MYO1A)	down regulated	8.00702	5.12471	2.88231	3.37002
component of oligomeric golgi complex 4 (COG4)	down regulated	5.48412	4.74178	0.742341	3.36345
TraB domain containing (TRABD)	down regulated	4.79802	3.98429	0.81373	3.33112
dicarbonyl/L-xylulose reductase (DCXR)	down regulated	5.03221	3.9929	1.0393	3.32469
peroxiredoxin 6 (PRDX6)	down regulated	8.6588	6.80024	1.85856	3.29552
gallus nuclear receptor subfamily 2 group F member 1-B-like (LOC100859014)	down regulated	6.19705	4.51134	1.68571	3.28048
smooth muscle protein phosphatase type 1-binding subunit (LOC395787)	down regulated	9.37019	8.39009	0.980102	3.25318
regucalcin (RGN)	down regulated	7.52159	5.6377	1.88389	3.23601
dynactin 1 (DCTN1)	down regulated	6.88872	5.44062	1.4481	3.22768
gallus leupaxin (LPXN)	down regulated	4.96452	2.55509	2.40943	3.21846
coagulation factor XIII, A1 polypeptide (F13A1)	down regulated	4.796	2.75776	2.03824	3.21604
cyclin-dependent kinase 3 (CDK3)	down regulated	4.43447	0.476684	3.95779	3.21495
gallus NK6 homeobox 3 (NKX6-3)	down regulated	7.63078	5.36433	2.26644	3.21384
prosaposin (PSAP)	down regulated	13.3438	11.9167	1.42709	3.20744
gallus histone H3.2-like (LOC417953)	down regulated	5.9258	3.96578	1.96002	3.17393
gallus solute carrier family 39 (zinc transporter)	down regulated	3.7236	2.09199	1.63161	3.17188
F11 receptor (F11R)	down regulated	9.02108	7.97617	1.0449	3.16591
gallus dehydrogenase/reductase SDR family member 13-like (LOC100858939)	down regulated	8.34567	6.29453	2.05114	3.15759
gallus transmembrane and coiled-coil domains 1 (TMCO1)	down regulated	7.29801	6.76628	0.53173	3.15125
gallus guanylate-binding protein 4-like (LOC415922)	down regulated	4.09816	2.26601	1.83215	3.14608
gallus uncharacterized LOC100858954 (LOC100858954)	down regulated	3.93776	1.86943	2.06833	3.14328
gallus dynamin binding protein (DNMBP)	down regulated	8.00805	6.50881	1.49924	3.11568
gallus lecithin-cholesterol acyltransferase (LCAT)	down regulated	6.63234	5.41228	1.22006	3.11365
gallus dynein, light chain, LC8-type 1 (DYNLL1)	down regulated	3.63316	1.13352	2.49964	3.10196
gallus GTPase IMAP family member 7-like (LOC429682)	down regulated	6.70588	4.02775	2.67813	3.09687
glucosamine (N-acetyl)-6-sulfatase (GNS)	down regulated	8.93808	6.92826	2.00982	3.07796
myeloproliferative leukemia virus oncogene (MPL)	down regulated	5.8379	3.57852	2.25938	3.07208
AT rich interactive domain 3B (BRIGHT-like) (ARID3B)	down regulated	3.83986	1.97336	1.8665	3.07156
gallus LYR motif containing 5, transcript variant 3 (LYRM5)	down regulated	7.3698	6.27368	1.09612	3.06313
glyoxylate reductase 1 homolog (Arabidopsis) (GLYR1)	down regulated	5.83684	4.84643	0.990405	3.06221
gallus DEAH (Asp-Glu-Ala-His) box polypeptide 33 (DHX33)	down regulated	4.84808	2.36231	2.48577	3.04112
gallus PITH (C-terminal proteasome-interacting domain of thioredoxin-like) domain containing 1 (PITHD1)	down regulated	4.81193	3.07052	1.74141	3.01226
gallus SWI/SNF related, matrix associated, actin dependent regulator of chromatin, subfamily c, member 1 (SMARCC1)	down regulated	5.42282	3.78802	1.6348	2.98794
gallus galactokinase 1 (GALK1)	down regulated	4.80556	2.95543	1.85013	2.98228
gallus TRIO and F-actin binding protein (TRIOBP)	down regulated	4.81638	3.1103	1.70609	2.97561
Bruton agammaglobulinemia tyrosine kinase (BTK)	down regulated	6.8849	3.88353	3.00137	2.9718
gallus uncharacterized LOC423151 (LOC423151)	down regulated	5.25648	3.68026	1.57621	2.95222
flavin containing monooxygenase 6 pseudogene (FMO6P)	down regulated	9.88275	7.49444	2.38831	2.94593
gallus cathepsin L1-like (LOC420160)	down regulated	5.05106	3.30791	1.74315	2.9358
gallus claudin-19-like (LOC100859907)	down regulated	4.65179	3.1624	1.48939	2.93417
CKLF-like MARVEL transmembrane domain containing 3 (CMTM3)	down regulated	4.05523	2.72741	1.32782	2.93376
calmodulin 2 (phosphorylase kinase, delta) (CALM)	down regulated	5.31422	4.64314	0.671078	2.92521
gallus leucine-rich repeat and fibronectin type III domain-containing protein 1-like protein-like (LOC425605)	down regulated	5.98962	3.60161	2.38801	2.92505
farnesyl-diphosphate farnesyltransferase 1 (FDFT1)	down regulated	6.1636	4.49631	1.66729	2.91911
gallus zinc finger protein, multitype 1 (ZFPM1)	down regulated	5.27793	3.15135	2.12657	2.9053
gallus synaptotagmin-like protein 3-like (LOC100858462)	down regulated	5.95213	5.1303	0.82183	2.9043
gallus phosphatidylinositol transfer protein, membrane-associated 1 (PITPNM1)	down regulated	3.74218	1.42316	2.31902	2.89077
gallus peroxidasin homolog (Drosophila)-like (PXDNL)	down regulated	5.66687	1.43601	4.23086	2.88147
gallus uncharacterized LOC415641 (LOC415641)	down regulated	3.61802	1.60437	2.01365	2.87776
gallus glycerophosphodiester phosphodiesterase domain containing 1 (GDPD1)	down regulated	3.41075	1.78972	1.62103	2.8665
gallus keratin 20 (KRT20)	down regulated	7.9393	5.96614	1.97316	2.86603
gallus ribosomal protein S2 (RPS2)	down regulated	9.93934	8.65564	1.28371	2.86556
gallus folate hydrolase (prostate-specific membrane antigen) 1 (FOLH1)	down regulated	5.48448	4.28027	1.20421	2.86373
gallus ATG13 autophagy related 13 homolog (S. cerevisiae)	down regulated	5.60987	4.76749	0.842377	2.85773
gallus monoamine oxidase B (MAOB)	down regulated	5.29569	3.36538	1.93031	2.85189
gallus microtubule associated monoxygenase, calponin and LIM domain containing 3 (MICAL3)	down regulated	3.80476	2.23461	1.57014	2.84945
phospholipid transfer protein (PLTP)	down regulated	6.05632	4.12103	1.93529	2.84466
gallus chitobiase, di-N-acetyl- (CTBS)	down regulated	7.96654	6.35308	1.61346	2.83684
gallus microtubule-associated protein RP/EB family member 3-like (LOC100857732)	down regulated	4.37777	2.97574	1.40203	2.82839
gallus nephronectin (NPNT)	down regulated	4.50463	3.49037	1.01425	2.82269
gallus ectonucleotide pyrophosphatase/phosphodiesterase 6 (ENPP6)	down regulated	7.30263	6.08133	1.2213	2.81548
ribosomal protein L19 (RPL19)	down regulated	6.47856	5.61451	0.864047	2.81411
sidekick homolog 1, cell adhesion molecule (chicken) (SDK1)	down regulated	3.34242	1.3802	1.96223	2.81329
tetratricopeptide repeat domain 14 (TTC14)	down regulated	3.68651	2.44977	1.23675	2.80684
gallus RAB11 family interacting protein 1 (class I) (RAB11FIP1)	down regulated	4.39103	2.58331	1.80773	2.80564
guanine nucleotide binding protein (G protein)	down regulated	6.29235	5.30272	0.989633	2.80094
noggin 4 (LOC693258)	down regulated	6.05231	3.39463	2.65768	2.79866
nuclear mitotic apparatus protein 1 (NUMA1)	down regulated	4.76473	3.5981	1.16662	2.79258
wntless homolog (Drosophila) (WLS)	down regulated	4.8137	3.59164	1.22206	2.78455
24-dehydrocholesterol reductase (DHCR24)	down regulated	4.098	1.08588	3.01212	2.77953
coiled-coil domain containing 93 (CCDC93)	down regulated	4.2914	2.70277	1.58863	2.77381
zinc finger protein 335 (ZNF335)	down regulated	5.12166	3.99736	1.12431	2.77166
gallus histone H3.2-like (LOC770022)	down regulated	5.97127	3.89514	2.07613	2.74614
gallus uncharacterized LOC100857984 (LOC100857984)	down regulated	5.72815	4.66141	1.06674	2.74201
gallus heme oxygenase (decycling) 2 (HMOX2)	down regulated	6.57698	5.95695	0.620028	2.74142
THO complex 5 (THOC5)	down regulated	5.08535	3.61291	1.47244	2.74029
gallus suppressor of Ty 6 homolog (S. cerevisiae) (SUPT6H)	down regulated	4.36234	3.03741	1.32492	2.73481
cholinergic receptor, nicotinic, beta 2 (neuronal) (CHRNB2)	down regulated	4.54327	2.00872	2.53456	2.72466
ADP-ribosylation-like factor 6 interacting protein 4 (ARL6IP4)	down regulated	4.73348	3.62168	1.1118	2.72196
gallus ankyrin repeat and MYND domain-containing protein 1-like (LOC100859878)	down regulated	6.76086	5.25854	1.50232	2.71748
gallus DEAH (Asp-Glu-Ala-His) box polypeptide 40 (DHX40)	down regulated	7.42917	5.97685	1.45232	2.71535
gallus bifunctional ATP-dependent dihydroxyacetone kinase/FAD-AMP lyase (cyclizing)-like (LOC100857616)	down regulated	8.02115	5.83211	2.18903	2.70164
keratin 19 (KRT19)	down regulated	8.50075	6.40712	2.09362	2.69729
signal recognition particle 72kDa (SRP72)	down regulated	5.1302	4.11506	1.01514	2.68645
tubulin, beta 2A (TUBB2A)	down regulated	10.8067	8.47539	2.33128	2.6816
growth hormone receptor (GHR)	down regulated	4.21468	3.09834	1.11633	2.67028
gallus trypsin domain containing 1 (TYSND1)	down regulated	4.62953	3.76915	0.860378	2.66762
zinc finger and BTB domain containing 8B (ZBTB8B)	down regulated	3.48519	2.27586	1.20933	2.64741
gallus microtubule associated monoxygenase, calponin and LIM domain containing 2 (MICAL2)	down regulated	3.2128	1.4664	1.7464	2.64736
gallus fer-1-like 6 (C. elegans) (FER1L6)	down regulated	4.79719	3.39411	1.40308	2.64244
ISG12-1 protein-like (IFI27L2)	down regulated	6.99953	5.08524	1.91429	2.63624
zinc finger and BTB domain containing 34 (ZBTB34)	down regulated	4.39559	2.9948	1.4008	2.63383
gallus chromosome 2 open reading frame, human C10orf140 (C2H10orf140)	down regulated	3.68871	2.13967	1.54904	2.63198
gallus matrix metallopeptidase 15 (membrane-inserted) (MMP15)	down regulated	7.42437	6.08444	1.33992	2.63013
gallus macrophage migration inhibitory factor-like (LOC100857237)	down regulated	9.64658	7.2425	2.40408	2.62017
MARCKS-like 1 (MARCKSL1)	down regulated	4.63451	2.16448	2.47003	2.61439
vitronectin (VTN)	down regulated	4.77818	3.17796	1.60023	2.6084
gallus charged multivesicular body protein 2a-like (LOC100859043)	down regulated	4.05562	2.71084	1.34477	2.60535
gallus PDX1 C-terminal inhibiting factor 1 (PCIF1)	down regulated	4.97542	3.41801	1.5574	2.6041
gallus protein AHNAK2-like (LOC100859090)	down regulated	6.38867	3.65749	2.73118	2.60223
gallus KIAA1409 (KIAA1409)	down regulated	4.58145	3.24679	1.33467	2.60096
gallus epsin-3-like (LOC100859290)	down regulated	4.54085	3.18225	1.3586	2.59565
gallus Rho guanine nucleotide exchange factor (GEF) 16 (ARHGEF16)	down regulated	6.56819	4.5017	2.06649	2.59448
zinc finger protein 593 (ZNF593)	down regulated	11.8191	10.4242	1.39489	2.57652
K(lysine) acetyltransferase 2A (KAT2A)	down regulated	9.64733	7.30422	2.3431	2.57409
gallus mitochondrial translational release factor 1 (MTRF1)	down regulated	4.26948	2.39291	1.87657	2.57307
WD repeat and FYVE domain containing 2 (WDFY2)	down regulated	4.46164	2.93229	1.52934	2.57126
albumin (ALB)	down regulated	10.45	9.2703	1.17974	2.55591
integrin, beta 3 (platelet glycoprotein IIIa, antigen CD61) (ITGB3)	down regulated	3.76992	2.55855	1.21137	2.54415
gallus inositol polyphosphate-5-phosphatase J (INPP5J)	down regulated	3.90101	2.11996	1.78106	2.5412
gallus peroxisomal 2,4-dienoyl-CoA reductase-like (LOC100858408)	down regulated	5.2331	3.78719	1.44592	2.53474
gallus EF-hand domain family, member A1 (EFHA1)	down regulated	3.58501	1.30962	2.27539	2.53021
gallus UV excision repair protein RAD23 homolog A-like (LOC100859241)	down regulated	5.46777	4.37867	1.0891	2.52964
gallus nuclear receptor corepressor 2 (NCOR2)	down regulated	3.70324	2.08159	1.62165	2.52935
gallus olfactomedin-like 2B (OLFML2B)	down regulated	3.20353	1.63879	1.56474	2.52912
gallus solute carrier family 28 (sodium-coupled nucleoside transporter)	down regulated	4.51934	0.353037	4.16631	2.52736
clathrin, light chain B (CLTB)	down regulated	7.44833	6.31199	1.13634	2.52516
gallus abhydrolase domain containing 2 (ABHD2)	down regulated	4.79308	3.85117	0.941909	2.52404
gallus ganglioside GM2 activator-like (LOC100857973)	down regulated	9.74127	6.86673	2.87454	2.51801
ribosomal protein L37a (RPL37A)	down regulated	4.72652	3.67438	1.05214	2.51296
ectonucleoside triphosphate diphosphohydrolase 8 (ENTPD8)	down regulated	6.49576	2.97511	3.52065	2.51242
gallus transitional endoplasmic reticulum ATPase-like (LOC430766)	down regulated	4.00198	1.88355	2.11843	2.51111
argininosuccinate lyase (ASL1)	down regulated	6.96238	4.99547	1.96691	2.50651
gallus vacuolar protein sorting 11 homolog (S. cerevisiae) (VPS11)	down regulated	5.7755	5.0184	0.757101	2.50561
gallus WAS/WASL interacting protein family, member 2 (WIPF2)	down regulated	5.87948	5.26246	0.617022	2.50256
vesicle-associated membrane protein 3 (cellubrevin) (VAMP3)	down regulated	7.69688	6.69842	0.998467	2.49188
gallus spectrin repeat containing, nuclear envelope 2 (SYNE2)	down regulated	5.72144	5.13312	0.588314	2.48935
microtubule-associated protein, RP/EB family, member 2 (MAPRE2)	down regulated	4.90991	3.41709	1.49282	2.48897
gallus mucolipin 1 (MCOLN1)	down regulated	5.10637	4.17209	0.934286	2.48832
gallus vacuolar protein sorting 16 homolog (S. cerevisiae)	down regulated	6.21961	5.15674	1.06287	2.4869
tumor protein D52-like 2 (TPD52L2)	down regulated	7.65656	6.73705	0.919507	2.48257
gallus K(lysine) acetyltransferase 5 (KAT5)	down regulated	3.62593	2.08526	1.54067	2.48221
gallus family with sequence similarity 108, member A1 (FAM108A1)	down regulated	4.82813	3.50398	1.32414	2.47165
gallus ethanolamine kinase 1 (ETNK1)	down regulated	3.06624	1.33095	1.73529	2.45404
gallus plasmalemma vesicle-associated protein-like (LOC100857417)	down regulated	5.53085	4.52332	1.00752	2.44863
gallus carbohydrate (chondroitin 4) sulfotransferase 13, transcript variant 1 (CHST13)	down regulated	3.02347	1.31129	1.71218	2.44411
ribonuclease L (2',5'-oligoisoadenylate synthetase-dependent) (RNASEL)	down regulated	3.8989	2.4355	1.4634	2.44262
nuclear receptor coactivator 1 (NCOA1)	down regulated	4.21156	2.97416	1.23741	2.44108
gallus TRIO and F-actin-binding protein-like (LOC100859397)	down regulated	4.98077	3.93736	1.04342	2.43931
gallus kelch domain containing 8A (KLHDC8A)	down regulated	6.70048	4.28583	2.41465	2.42469
gallus RCC1 domain containing 1 (RCCD1)	down regulated	4.46292	2.92019	1.54273	2.42468
gallus drebrin-like (DBNL)	down regulated	4.149	2.33308	1.81592	2.42129
gallus AT-rich interactive domain-containing protein 3A-like (LOC100858440)	down regulated	5.31022	3.77527	1.53494	2.42026
pericentriolar material 1 (PCM1)	down regulated	4.07963	3.09691	0.982715	2.42023
zinc finger, RAN-binding domain containing 2 (ZRANB2)	down regulated	4.80902	3.92541	0.883616	2.41316
gallus F-box and leucine-rich repeat protein 21 (gene/pseudogene) (FBXL21)	down regulated	5.37976	3.89949	1.48027	2.40138
gallus ash1 (absent, small, or homeotic)-like (Drosophila) (ASH1L)	down regulated	4.58598	3.94226	0.643725	2.39539
septin 9 (SEPT9)	down regulated	6.58985	5.91198	0.677868	2.38717
angiogenin, ribonuclease, RNase A family, 5 (ANG)	down regulated	7.43424	6.01307	1.42117	2.38518
gallus solute carrier family 25 (mitochondrial carrier; dicarboxylate transporter)	down regulated	6.53256	4.06962	2.46293	2.3777
gallus kelch-like 32 (Drosophila) (KLHL32)	down regulated	3.04288	0.585601	2.45728	2.37278
leucine proline-enriched proteoglycan (leprecan) 1 (LEPRE1)	down regulated	4.06459	2.92598	1.13862	2.36958
gallus basic helix-loop-helix family, member e40 (BHLHE40)	down regulated	5.86113	5.04332	0.817812	2.36234
transforming growth factor, beta-induced, 68kDa (TGFBI)	down regulated	4.27255	3.38192	0.890637	2.35995
gallus family with sequence similarity 171, member A1 (FAM171A1)	down regulated	3.11728	1.47048	1.64681	2.35796
annexin A2 (ANXA2)	down regulated	6.53604	5.73185	0.804188	2.35716
gallus autism susceptibility candidate 2, transcript variant 1 (AUTS2)	down regulated	3.39487	1.87203	1.52283	2.35575
gallus microtubule-actin cross-linking factor 1, isoform 4-like (LOC100858718)	down regulated	4.19567	2.16649	2.02919	2.34808
gallus lysine (K)-specific demethylase 4B (KDM4B)	down regulated	5.60351	5.01903	0.584479	2.3426
gallus putative acyl-CoA dehydrogenase AidB-like (LOC417013)	down regulated	8.31702	6.92206	1.39496	2.33943
kinesin family member C1 (KIFC1)	down regulated	7.23524	4.7246	2.51063	2.33502
gallus family with sequence similarity 43, member A (FAM43A)	down regulated	8.74021	7.26571	1.4745	2.33294
gallus glutamate dehydrogenase 1 (GLUD1)	down regulated	5.4432	4.35116	1.09204	2.31946
glutathione S-transferase alpha 3 (GSTA3)	down regulated	6.65371	5.28995	1.36376	2.31933
gallus fibrous sheath interacting protein 1 (FSIP1)	down regulated	4.55104	0.918231	3.63281	2.31777
gallus intestinal cell (MAK-like) kinase (ICK)	down regulated	4.97745	3.9179	1.05955	2.31573
gallus Hermansky-Pudlak syndrome 6 (HPS6)	down regulated	4.0518	3.35015	0.701656	2.31476
gallus coiled-coil domain containing 124 (CCDC124)	down regulated	3.80916	1.58686	2.2223	2.31155
gallus uncharacterized LOC100859223 (LOC100859223)	down regulated	5.40837	4.6216	0.78677	2.30803
lipopolysaccharide-induced TNF factor (LITAF)	down regulated	5.99976	4.27922	1.72054	2.30294
talin 1 (TLN1)	down regulated	5.63433	3.18384	2.45049	2.294
keratin 5 (KRT5)	down regulated	4.46841	1.52438	2.94403	2.28676
solute carrier family 22 (organic cation transporter)	down regulated	4.92332	3.99426	0.929059	2.28673
chloride intracellular channel 2 (CLIC2)	down regulated	4.69105	3.06836	1.62269	2.28235
Vac14 homolog (S. cerevisiae) (VAC14)	down regulated	4.96473	3.69186	1.27287	2.28014
COMM domain containing 5 (COMMD5)	down regulated	7.04765	5.74638	1.30127	2.27912
suppressor of Ty 5 homolog (S. cerevisiae) (SUPT5H)	down regulated	8.33699	7.14001	1.19698	2.27427
hairy and enhancer of split 1, (Drosophila) (HES1)	down regulated	3.38832	1.47857	1.90975	2.27302
gallus chromosome 5 open reading frame, human C14orf105 (C5H14orf105)	down regulated	3.55793	1.93872	1.61921	2.27217
leukocyte ribonuclease A-2 (RSFR)	down regulated	7.4523	6.05598	1.39632	2.26958
gallus 3-hydroxy-3-methylglutaryl-CoA synthase 2 (mitochondrial) (HMGCS2)	down regulated	8.59279	7.88492	0.70787	2.26127
gallus protein phosphatase 1, regulatory subunit 17 (PPP1R17)	down regulated	3.70265	2.60341	1.09924	2.26123
gallus methionyl-tRNA synthetase, cytoplasmic-like (LOC425613)	down regulated	3.18512	1.41166	1.77347	2.25952
BSD domain containing 1 (BSDC1)	down regulated	4.91533	3.42251	1.49283	2.25198
mediator complex subunit 24 (MED24)	down regulated	6.40437	5.31485	1.08952	2.25195
gallus importin 5 (IPO5)	down regulated	7.93419	6.56474	1.36945	2.24907
gallus cytochrome b5 domain containing 2 (CYB5D2)	down regulated	6.89114	4.63748	2.25366	2.24902
cell death-inducing DFFA-like effector a (CIDEA)	down regulated	4.58304	3.72894	0.854102	2.24723
spectrin, beta, non-erythrocytic 1 (SPTBN1)	down regulated	6.07319	5.47011	0.603074	2.2448
gallus ribosomal protein S25 (RPS25)	down regulated	8.74845	7.74575	1.0027	2.24055
gallus H2A histone family, member V (H2AFV)	down regulated	8.31425	6.0006	2.31365	2.2398
gallus SH3 domain containing ring finger 1 (SH3RF1)	down regulated	4.50585	3.24086	1.26498	2.23737
gallus Nipped-B homolog (NIPBL)	down regulated	3.44775	1.93583	1.51191	2.23421
gallus SMAD specific E3 ubiquitin protein ligase 2 (SMURF2)	down regulated	3.2299	1.87419	1.35571	2.21696
gallus solute carrier family 22, member 23 (SLC22A23)	down regulated	7.1607	5.05339	2.1073	2.20966
gallus protein FAM63A-like (LOC100859849)	down regulated	3.56959	2.30835	1.26125	2.20678
mitochondrial ribosomal protein L37 (MRPL37)	down regulated	7.63072	6.07798	1.55274	2.19843
zinc finger CCCH-type, antiviral 1 (ZC3HAV1)	down regulated	4.1231	3.13483	0.98828	2.18804
gallus endothelial cell adhesion molecule (ESAM)	down regulated	3.3733	2.41297	0.960335	2.17917
gallus exocyst complex component 3-like 1 (EXOC3L1)	down regulated	4.6596	3.84243	0.817169	2.17607
gallus chromosome 1 open reading frame, human C11orf67, transcript variant 1 (C1H11orf67)	down regulated	4.62312	2.5339	2.08922	2.17282
gallus serine/threonine kinase 38, transcript variant 1 (STK38)	down regulated	3.60942	2.5241	1.08532	2.17184
ornithine carbamoyltransferase (OTC)	down regulated	6.00676	5.30568	0.701085	2.16396
gallus ubiquitin specific peptidase 44 (USP44)	down regulated	4.27166	1.91353	2.35814	2.1571
bHLH transcription factor beta3 (BETA3)	down regulated	3.02197	0.239641	2.78233	2.15644
coenzyme Q5 homolog, methyltransferase (S. cerevisiae) (COQ5)	down regulated	8.03272	6.60691	1.42582	2.15366
gallus alcohol dehydrogenase, iron containing, 1 (ADHFE1)	down regulated	4.77686	3.62471	1.15215	2.15228
coiled-coil domain containing 50 (CCDC50)	down regulated	5.02705	3.96382	1.06322	2.15167
defender against cell death 1 (DAD1)	down regulated	5.46581	4.61622	0.849593	2.14913
bridging integrator 1 (BIN1)	down regulated	4.9424	3.96455	0.977859	2.1327
gallus forkhead box protein P4-like (LOC100858996)	down regulated	2.93192	1.501	1.43092	2.12204
gallus cat eye syndrome chromosome region, candidate 5 (CECR5)	down regulated	2.88159	1.24969	1.63189	2.11911
gallus coiled-coil domain containing 94 (CCDC94)	down regulated	4.70876	3.73144	0.977322	2.11706
gallus primase, DNA, polypeptide 1 (49kDa) (PRIM1)	down regulated	5.2257	3.49668	1.72902	2.11335
gallus solute carrier family 43, member 2 (SLC43A2)	down regulated	5.15881	4.48055	0.678259	2.11053
gallus butyrobetaine (gamma)	down regulated	10.1372	8.96969	1.16747	2.10571
electron-transferring-flavoprotein dehydrogenase (ETFDH)	down regulated	6.23483	5.28674	0.948093	2.10328
gallus ubiquitin specific peptidase 36 (USP36)	down regulated	2.92353	1.515	1.40853	2.10051
gallus chloride intracellular channel 5 (CLIC5)	down regulated	3.86337	2.2126	1.65077	2.09585
gallus unc-5 homolog A (C. elegans) (UNC5A)	down regulated	3.27709	1.2376	2.03948	2.09233
gallus insulin receptor, transcript variant 1 (INSR)	down regulated	4.36219	3.89197	0.470218	2.08853
gallus glyoxalase I (GLO1)	down regulated	8.21716	7.35141	0.865747	2.08846
gallus tumor protein p53-inducible protein 11-like (LOC426399)	down regulated	4.12646	1.99777	2.1287	2.08593
D4, zinc and double PHD fingers family 2 (DPF2)	down regulated	6.9894	5.66054	1.32887	2.0835
gallus zinc finger protein 652, transcript variant 1 (ZNF652)	down regulated	4.50859	3.68246	0.826132	2.08266
gallus ribosomal protein L15 (RPL15)	down regulated	9.46463	8.40352	1.06111	2.08256
gallus cyclic AMP-responsive element-binding protein 3-like protein 1-like (LOC100859610)	down regulated	4.93802	3.88136	1.05666	2.07986
serine/threonine kinase 11 (STK11)	down regulated	3.94289	2.25476	1.68813	2.07865
gallus receptor accessory protein 1 (REEP1)	down regulated	3.94876	2.17421	1.77455	2.07743
gallus poliovirus receptor-related protein 1-like (LOC100857875)	down regulated	3.04572	1.06663	1.97909	2.07438
gallus hydroxyacyl-CoA dehydrogenase/3-ketoacyl-CoA thiolase/enoyl-CoA hydratase (trifunctional protein)	down regulated	9.98518	9.02892	0.956253	2.07064
myosin, heavy chain 9, non-muscle (MYH9)	down regulated	5.96653	5.17765	0.788878	2.06979
actinin, alpha 4 (ACTN4)	down regulated	4.83987	3.88424	0.955629	2.06897
gallus cingulin-like 1 (CGNL1)	down regulated	4.3977	3.04068	1.35702	2.06868
gallus myomegalin-like (LOC425735)	down regulated	3.11926	0.845917	2.27334	2.0686
phosphate cytidylyltransferase 2, ethanolamine (PCYT2)	down regulated	5.42941	4.39327	1.03615	2.06798
gallus FAD-dependent oxidoreductase domain containing 1 (FOXRED1)	down regulated	6.94642	4.89007	2.05635	2.06724
zinc finger protein 692 (ZNF692)	down regulated	2.9727	0.950221	2.02248	2.06411
phosphoglucomutase 1 (PGM1)	down regulated	6.26705	5.10865	1.15841	2.05758
paraoxonase 2 (PON2)	down regulated	5.17472	4.42236	0.752361	2.05754
gallus transmembrane protein 45B-like (LOC419726)	down regulated	2.8368	0.980778	1.85603	2.05476
zinc finger family member 767 (ZNF767)	down regulated	4.37456	3.22774	1.14682	2.05151
protein tyrosine phosphatase, non-receptor type 6 (PTPN6)	down regulated	5.43176	4.418	1.01376	2.04233
gallus intraflagellar transport 172 homolog (Chlamydomonas) (IFT172)	down regulated	3.20948	1.50236	1.70712	2.03423
gallus chromosome 3 open reading frame, human C6orf64 (C3H6orf64)	down regulated	6.21581	5.73158	0.484237	2.03392
v-raf-1 murine leukemia viral oncogene homolog 1 (RAF1)	down regulated	4.19151	3.15285	1.03866	2.03121
BCL2-associated athanogene 5 (BAG5)	down regulated	5.6439	5.01644	0.627463	2.02212
B-cell CLL/lymphoma 6 (BCL6)	down regulated	4.01314	3.0676	0.945533	2.0209
gallus splA/ryanodine receptor domain and SOCS box containing 3 (SPSB3)	down regulated	5.30027	3.67303	1.62724	2.0204
adenylate cyclase 9 (ADCY9)	down regulated	5.005	4.07758	0.927419	2.01928
gallus glycogenin 2, transcript variant 2 (GYG2)	down regulated	2.96766	1.10085	1.8668	2.01804
gallus F-box and WD repeat domain containing 8 (FBXW8)	down regulated	4.6224	3.61489	1.00752	2.01712
gallus family with sequence similarity 134, member A (FAM134A)	down regulated	4.97998	3.73333	1.24666	2.01672
filamin B, beta (FLNB)	down regulated	4.13051	3.31694	0.813566	2.01063
ST3 beta-galactoside alpha-2,3-sialyltransferase 5 (ST3GAL5)	down regulated	3.61043	2.61527	0.995161	2.01061
gallus glycoprotein Ib (platelet)	down regulated	4.9	3.81018	1.08981	2.01
gallus penta-EF-hand domain containing 1 (PEF1)	down regulated	6.17212	4.58418	1.58794	2.00892
gallus transmembrane protein 154 (TMEM154)	down regulated	5.95612	3.37668	2.57944	2.00832
gallus family with sequence similarity 199, X-linked (FAM199X)	down regulated	3.1912	2.06672	1.12448	2.003
prolyl 4-hydroxylase, beta polypeptide (P4HB)	down regulated	4.96856	4.31843	0.650125	1.99963
gallus N-acetylglucosamine-1-phosphodiester alpha-N-acetylglucosaminidase (NAGPA)	down regulated	3.73668	1.72243	2.01425	1.99283
gallus selenium-binding protein 1-like (LOC100859776)	down regulated	3.56562	0.937109	2.62851	1.98849
microsomal triglyceride transfer protein (MTTP)	down regulated	5.55764	4.52738	1.03026	1.98518
gap junction protein, beta 1, 32kDa (GJB1)	down regulated	10.6834	7.88584	2.79753	1.97855
bone morphogenetic protein receptor, type II (serine/threonine kinase) (BMPR2)	down regulated	5.11383	3.87975	1.23408	1.97171
gallus RING finger protein 145-like (LOC100857472)	down regulated	4.35935	3.09816	1.26119	1.96981
sterile alpha motif domain containing 13 (SAMD13)	down regulated	3.75448	2.78179	0.972694	1.9696
gallus SUMO1/sentrin specific peptidase 7 (SENP7)	down regulated	3.10631	1.90494	1.20137	1.96933
receptor (TNFRSF)-interacting serine-threonine kinase 1 (RIPK1)	down regulated	3.09083	2.08884	1.00199	1.96741
gallus protein kinase C and casein kinase substrate in neurons 1 (PACSIN1)	down regulated	3.16714	1.30449	1.86264	1.96692
gallus eukaryotic translation initiation factor 4 gamma, 1 (EIF4G1)	down regulated	4.66035	3.87556	0.784788	1.96393
dimethylarginine dimethylaminohydrolase 1 (DDAH1)	down regulated	3.41756	1.29937	2.11819	1.96374
gallus tetratricopeptide repeat, ankyrin repeat and coiled-coil containing 2 (TANC2)	down regulated	2.76837	0.58796	2.18041	1.95834
gallus family with sequence similarity 173, member A (FAM173A)	down regulated	3.96589	3.01862	0.947272	1.95139
acetyl-CoA acyltransferase 1 (ACAA1)	down regulated	7.82262	6.38943	1.43318	1.9511
gallus zinc finger, CCHC domain containing 2 (ZCCHC2)	down regulated	4.71904	3.86835	0.850689	1.94952
annexin A5 (ANXA5)	down regulated	3.18222	2.26158	0.920637	1.94809
gallus gamma-glutamyltransferase 7 (GGT7)	down regulated	4.82629	3.74078	1.08551	1.94634
gallus arylsulfatase A (ARSA)	down regulated	4.29217	3.04033	1.25185	1.94314
gallus unc-93 homolog A (C. elegans) (UNC93A)	down regulated	4.04176	1.999	2.04276	1.94215
gallus chromosome 5 open reading frame, human C14orf149 (C5H14orf149)	down regulated	3.09383	1.85176	1.24207	1.94201
gallus tetratricopeptide repeat domain 26 (TTC26)	down regulated	3.82575	2.51779	1.30796	1.94071
gallus calcium binding and coiled-coil domain 2, transcript variant 2 (CALCOCO2)	down regulated	8.9977	8.15049	0.847202	1.93786
gallus myeloid/lymphoid or mixed-lineage leukemia 3 (MLL3)	down regulated	5.16157	4.70937	0.452195	1.9364
zinc finger CCCH-type containing 11A (ZC3H11A)	down regulated	3.51911	2.17715	1.34196	1.93377
gallus transforming growth factor beta regulator 4 (TBRG4)	down regulated	7.14646	5.53765	1.6088	1.93238
calcium modulating ligand (CAMLG)	down regulated	3.75517	2.75333	1.00184	1.92399
gallus kelch domain containing 1, transcript variant 2 (KLHDC1)	down regulated	5.04772	3.65383	1.3939	1.92333
v-maf musculoaponeurotic fibrosarcoma oncogene homolog K (avian) (MAFK)	down regulated	2.79867	1.56469	1.23398	1.91671
ankyrin repeat domain 16 (ANKRD16)	down regulated	3.89311	2.39907	1.49404	1.91665
GATA binding protein 6 (GATA6)	down regulated	4.70316	3.90631	0.796849	1.91603
GTP binding protein 4 (GTPBP4)	down regulated	7.03989	6.01373	1.02616	1.91372
nucleoporin 188kDa (NUP188)	down regulated	5.22205	3.28174	1.94031	1.90627
gallus uncharacterized LOC100858050 (LOC100858050)	down regulated	3.80434	1.94232	1.86202	1.90623
gallus R3H domain and coiled-coil containing 1 (R3HCC1)	down regulated	4.37792	3.37104	1.00688	1.90532
solute carrier family 34 (sodium phosphate)	down regulated	4.49166	3.82443	0.667236	1.89863
gallus nitrilase family, member 2, transcript variant 2 (NIT2)	down regulated	6.10741	4.94801	1.1594	1.89835
ras homolog gene family, member Q (RHOQ)	down regulated	5.363	3.40066	1.96234	1.89586
gallus inverted formin, FH2 and WH2 domain containing (INF2)	down regulated	3.44566	2.21245	1.23321	1.89376
gallus nucleolar transcription factor 1-like (LOC100859792)	down regulated	2.78292	1.5595	1.22342	1.89211
gallus zinc finger protein 462 (ZNF462)	down regulated	3.85823	2.70675	1.15148	1.8753
RUN and FYVE domain containing 1 (RUFY1)	down regulated	4.96821	4.4395	0.528709	1.87393
gallus nudix (nucleoside diphosphate linked moiety X)-type motif 13 (NUDT13)	down regulated	3.87088	2.00365	1.86723	1.87207
deoxyribose-phosphate aldolase (putative) (DERA)	down regulated	5.94576	5.13157	0.814186	1.86382
gallus ribosomal RNA adenine dimethylase domain containing 1 (RRNAD1)	down regulated	4.63227	3.75116	0.881104	1.86292
MHC class II beta chain (BLB2)	down regulated	5.51138	4.21365	1.29773	1.86118
gallus sorting nexin family member 21 (SNX21)	down regulated	4.66054	3.52383	1.13671	1.86031
vav 2 guanine nucleotide exchange factor (VAV2)	down regulated	4.83792	4.11486	0.723068	1.84803
semaphorin 7A, GPI membrane anchor (John Milton Hagen blood group) (SEMA7A)	down regulated	3.87204	2.99188	0.88016	1.83539
gallus congenital dyserythropoietic anemia, type I (CDAN1)	down regulated	2.72509	1.11264	1.61245	1.83178
gallus response gene to complement 32 protein-like (LOC422284)	down regulated	7.67639	6.37928	1.29711	1.82919
prostaglandin D2 synthase 21kDa (brain) (PTGDS)	down regulated	9.89454	8.58575	1.30879	1.8277
neuregulin 1 (NRG1)	down regulated	3.99911	0.910788	3.08832	1.82335
gallus transmembrane and coiled-coil domains 4 (TMCO4)	down regulated	2.92617	0.840104	2.08606	1.82024
gallus GrpE-like 2, mitochondrial (E. coli) (GRPEL2)	down regulated	3.06697	1.59596	1.471	1.81627
tubulin, beta 3 (TUBB3)	down regulated	3.92081	2.83995	1.08086	1.80728
gallus polycomb group RING finger protein 1-like (LOC100858619)	down regulated	6.0934	4.98878	1.10462	1.8049
gallus myotubularin related protein 3 (MTMR3)	down regulated	3.91459	2.58349	1.3311	1.80334
gallus IQ motif and Sec7 domain 1 (IQSEC1)	down regulated	3.38218	2.32145	1.06073	1.8021
gallus hydroxypyruvate isomerase (putative) (HYI)	down regulated	7.89594	6.37707	1.51886	1.80206
PRELI domain containing 1 (PRELID1)	down regulated	8.29706	7.44266	0.854399	1.79904
lactate dehydrogenase A (LDHA)	down regulated	3.4363	2.42615	1.01015	1.79865
gallus activin A receptor, type IB (ACVR1B)	down regulated	4.89576	3.72298	1.17278	1.79822
churchill domain containing 1 (CHURC1)	down regulated	5.24538	4.54069	0.704687	1.79254
signal-induced proliferation-associated 1 like 1 (SIPA1L1)	down regulated	3.14734	1.72496	1.42238	1.79251
gallus collagen, type I, alpha 1 (COL1A1)	down regulated	3.91442	2.85632	1.0581	1.79069
LIM domain binding 1 (LDB1)	down regulated	3.54185	1.90535	1.6365	1.79059
ring finger protein 103 (RNF103)	down regulated	6.04222	5.47165	0.570577	1.78889
solute carrier family 16, member 9 (monocarboxylic acid transporter 9) (SLC16A9)	down regulated	4.56983	3.02439	1.54544	1.78667
gallus StAR-related lipid transfer (START) domain containing 3, transcript variant 1 (STARD3)	down regulated	2.65281	1.276	1.37682	1.7812
cathepsin B (CTSB)	down regulated	9.48325	8.45512	1.02813	1.77988
gallus MAX dimerization protein 3 (MXD3)	down regulated	3.80899	2.67961	1.12939	1.77968
calpastatin (CAST)	down regulated	3.15062	1.66551	1.48511	1.77869
CCAAT/enhancer binding protein (C/EBP)	down regulated	5.16057	3.53813	1.62243	1.77683
gallus ragulator complex protein LAMTOR1-like (LOC100857186)	down regulated	4.51712	3.33	1.18712	1.77354
gallus uncharacterized LOC768735 (LOC768735)	down regulated	4.44222	3.25793	1.1843	1.76996
gallus uncharacterized LOC100857958 (LOC100857958)	down regulated	5.4646	4.39114	1.07346	1.76927
N-terminal EF-hand calcium binding protein 3 (NECAB3)	down regulated	5.68722	4.77526	0.911956	1.7675
gallus nuclear protein localization 4 homolog (S. cerevisiae) (NPLOC4)	down regulated	5.10404	4.14553	0.958509	1.76744
gallus plexin D1 (PLXND1)	down regulated	3.5584	2.87965	0.678747	1.76635
gallus phospholipase D1, phosphatidylcholine-specific (PLD1)	down regulated	3.85971	3.16888	0.690824	1.76491

## Sheet: contrast E15-E19
gene name	15-19 down/up regulation	Lsmean Day E15	Lsmean Day E19	Diff of Day = (E15)-(E19)	-log10(p-value) for Diff of Day = (E15)-(E19)
calbindin 1, 28kDa (CALB1)	up regulated	5.77846	10.1546	-4.37616	6.35372
gallus cysteine dioxygenase, type I (CDO1)	up regulated	2.04777	7.92364	-5.87588	6.0123
gallus ras-related protein Rab-7b-like (LOC771782)	up regulated	5.61557	8.12913	-2.51356	5.8713
corticotropin releasing hormone (CRH)	up regulated	2.40962	6.56045	-4.15083	5.36673
FK506 binding protein 5 (FKBP5)	up regulated	3.3857	6.00701	-2.62131	5.1064
gallus formin-like 1 (FMNL1)	up regulated	5.77251	8.1113	-2.33879	5.00593
retinoid X receptor, gamma (RXRG)	up regulated	4.06187	6.18304	-2.12117	4.85829
lectin, galactoside-binding-like (LGALSL)	up regulated	4.86844	6.20922	-1.34078	4.82112
gallus angiotensin I converting enzyme (peptidyl-dipeptidase A) 2 (ACE2)	up regulated	0.746591	6.20417	-5.45758	4.63049
gallus transmembrane protein 135, transcript variant 1 (TMEM135)	up regulated	4.03017	5.75215	-1.72198	4.53367
gallus apolipoprotein A-II-like (LOC100858842)	up regulated	9.58886	10.4211	-0.83226	4.31534
gallus family with sequence similarity 116, member B (FAM116B)	up regulated	2.99506	4.51563	-1.52057	4.28098
adaptor-related protein complex 3, sigma 1 subunit (AP3S1)	up regulated	5.38255	6.79806	-1.41551	4.27228
gallus serpin peptidase inhibitor, clade C (antithrombin)	up regulated	3.49865	6.00292	-2.50427	4.25044
gallus zinc finger protein 502-like (LOC100859497)	up regulated	3.73514	5.28496	-1.54982	4.24651
gallus spire homolog 2 (Drosophila) (SPIRE2)	up regulated	2.43931	5.15188	-2.71257	4.17554
gallus chromosome 1 open reading frame, human C13orf15 (C1H13orf15)	up regulated	3.44533	5.31729	-1.87196	4.13305
gallus aquaporin 5 (AQP5)	up regulated	5.00943	6.65625	-1.64682	4.0817
gallus transmembrane protein 140, transcript variant 1 (TMEM140)	up regulated	3.5223	5.81987	-2.29758	4.05225
X-ray repair complementing defective repair in Chinese hamster cells 6 (XRCC6)	up regulated	3.61302	5.01933	-1.40631	4.03239
gallus Rap guanine nucleotide exchange factor (GEF) 3 (RAPGEF3)	up regulated	3.38329	4.88498	-1.50168	3.9904
gallus chromosome 2 open reading frame, human C6orf145 (C2H6orf145)	up regulated	3.87414	5.47938	-1.60524	3.98097
glycoprotein M6B (GPM6B)	up regulated	2.03097	4.08746	-2.05649	3.97968
gallus solute carrier family 12 (sodium/potassium/chloride transporters)	up regulated	5.80812	6.88323	-1.07511	3.97906
beta-carotene 15,15'-monooxygenase 1 (BCMO1)	up regulated	4.06397	7.77606	-3.71208	3.9116
gallus cAMP responsive element binding protein 3-like 3 (CREB3L3)	up regulated	5.17951	7.01435	-1.83483	3.89797
gallus glucose-6-phosphatase-like (LOC100857298)	up regulated	5.26414	7.99458	-2.73044	3.87846
gallus UPF0524 protein C3orf70 homolog (LOC100857307)	up regulated	4.73353	6.26523	-1.5317	3.84678
coactosin-like 1 (Dictyostelium) (COTL1)	up regulated	5.06013	6.88059	-1.82046	3.79588
vitamin D (1,25- dihydroxyvitamin D3) receptor (VDR)	up regulated	3.92884	6.33628	-2.40744	3.75823
gallus Rieske (Fe-S) domain containing (RFESD)	up regulated	5.12325	7.08835	-1.9651	3.73822
smooth muscle protein phosphatase type 1-binding subunit (LOC395787)	up regulated	7.97018	9.04477	-1.07459	3.73263
neuroepithelial cell transforming 1 (NET1)	up regulated	4.59008	6.05863	-1.46855	3.72193
gallus tubby homolog (mouse) (TUB)	up regulated	5.52573	7.66777	-2.14204	3.69331
solute carrier family 46, member 3 (SLC46A3)	up regulated	4.8053	6.97624	-2.17095	3.64629
Fanconi anemia, complementation group I (FANCI)	up regulated	6.25208	7.61252	-1.36044	3.63657
gallus p53 apoptosis effector related to PMP-22-like (PERP)	up regulated	4.94556	6.6703	-1.72474	3.62133
nuclear factor (erythroid-derived 2)-like 1 (NFE2L1)	up regulated	4.20784	5.4333	-1.22546	3.61278
gallus phosphodiesterase 9A, transcript variant 1 (PDE9A)	up regulated	1.51183	5.04214	-3.53031	3.60168
yippee-like 5 (Drosophila) (YPEL5)	up regulated	5.30098	6.8823	-1.58132	3.60091
gallus sema domain, seven thrombospondin repeats (type 1 and type 1-like)	up regulated	5.40039	5.99281	-0.59242	3.57003
gallus protein tyrosine phosphatase, non-receptor type 13 (APO-1/CD95 (Fas)-associated phosphatase) (PTPN13)	up regulated	1.9044	3.7617	-1.8573	3.53804
gallus ATP-binding cassette, sub-family C (CFTR/MRP)	up regulated	3.24182	5.14233	-1.90051	3.53784
endosulfine alpha (ENSA)	up regulated	6.98419	8.6107	-1.62652	3.50278
gallus uncharacterized LOC418543 (LOC418543)	up regulated	7.87737	10.5204	-2.64303	3.47406
gallus tight junction protein 1 (zona occludens 1) (TJP1)	up regulated	3.78354	5.11672	-1.33318	3.45785
gallus chromosome 8 open reading frame, human C1orf173 (C8H1orf173)	up regulated	2.48205	4.13887	-1.65682	3.45746
glycerophosphodiester phosphodiesterase domain containing 5 (GDPD5)	up regulated	2.81355	4.87645	-2.0629	3.4574
gallus uncharacterized LOC419409 (LOC419409)	up regulated	4.36139	6.79035	-2.42896	3.42588
S100 calcium binding protein A6 (S100A6)	up regulated	3.52598	6.22406	-2.69807	3.42272
gallus cytochrome P450 2H2-like (LOC100858289)	up regulated	1.66842	5.66426	-3.99584	3.42212
gallus COBL-like 1 (COBLL1)	up regulated	3.73326	5.70258	-1.96932	3.40841
DnaJ (Hsp40) homolog, subfamily C, member 6 (DNAJC6)	up regulated	4.53592	5.88028	-1.34436	3.40653
gallus centromere protein V (CENPV)	up regulated	5.58681	6.71387	-1.12706	3.38801
transmembrane protein 38A (TMEM38A)	up regulated	3.83151	5.39722	-1.56571	3.3741
gallus solute carrier family 1 (neuronal/epithelial high affinity glutamate transporter, system Xag)	up regulated	4.11699	5.61506	-1.49807	3.34979
solute carrier family 25 (mitochondrial carrier; ornithine transporter) member 15 (SLC25A15)	up regulated	5.1839	7.05516	-1.87125	3.34751
gallus ATG13 autophagy related 13 homolog (S. cerevisiae)	up regulated	5.1857	6.07257	-0.88687	3.33887
gallus uncharacterized LOC100859223 (LOC100859223)	up regulated	4.36061	5.45878	-1.09818	3.32145
gallus basic helix-loop-helix family, member e40 (BHLHE40)	up regulated	4.83691	5.94173	-1.10482	3.31668
adiponectin, C1Q and collagen domain containing (ADIPOQ)	up regulated	1.98706	4.29649	-2.30943	3.27747
gallus HtrA serine peptidase 1 (HTRA1)	up regulated	2.83432	6.46945	-3.63513	3.25465
dual specificity phosphatase 1 (DUSP1)	up regulated	3.49094	5.50697	-2.01602	3.253
gallus uncharacterized LOC768436 (LOC768436)	up regulated	3.51633	5.09773	-1.5814	3.24523
gallus cystathionine beta-synthase-like (LOC418544)	up regulated	6.33437	7.01964	-0.68527	3.23019
ring finger protein 103 (RNF103)	up regulated	6.12499	7.07085	-0.94586	3.21819
gallus RAB30, member RAS oncogene family (RAB30)	up regulated	4.81295	5.98233	-1.16938	3.14416
fibrinogen beta chain (FGB)	up regulated	6.38921	8.5553	-2.16609	3.14272
sorting nexin 10 (SNX10)	up regulated	3.67347	4.7016	-1.02813	3.14255
gallus progesterone receptor membrane component 1 (PGRMC1)	up regulated	7.35263	8.88288	-1.53025	3.13246
gallus solute carrier family 7 (amino acid transporter light chain, y+L system)	up regulated	6.0559	7.17101	-1.11512	3.13041
gallus prickle homolog 1 (Drosophila) (PRICKLE1)	up regulated	3.77807	5.14001	-1.36194	3.12074
gallus DENN/MADD domain containing 2A (DENND2A)	up regulated	2.94112	4.0298	-1.08868	3.1147
gallus alpha-N-acetylgalactosaminide alpha-2,6-sialyltransferase 2-like (LOC422075)	up regulated	4.28551	5.78683	-1.50132	3.1133
gallus kelch-like 36 (Drosophila) (KLHL36)	up regulated	1.67501	3.35425	-1.67924	3.10837
gallus DiGeorge syndrome critical region gene 2, transcript variant 1 (DGCR2)	up regulated	5.63141	6.17409	-0.54269	3.10287
gallus gamma-glutamylcyclotransferase (GGCT)	up regulated	4.15438	5.78188	-1.6275	3.09314
gallus regulator of G-protein signaling 5 (RGS5)	up regulated	3.89922	5.67169	-1.77247	3.09012
gallus nuclear receptor interacting protein 1 (NRIP1)	up regulated	3.44342	5.00591	-1.56248	3.07007
collagen, type XIV, alpha 1 (COL14A1)	up regulated	2.16501	4.37639	-2.21138	3.05449
gallus tumor suppressor candidate 3 (TUSC3)	up regulated	2.59646	4.10271	-1.50626	3.05395
insulin-like growth factor binding protein 2, 36kDa (IGFBP2)	up regulated	5.3391	7.45337	-2.11428	3.04484
regulator of G-protein signaling 4 (RGS4)	up regulated	7.20453	8.47504	-1.27051	3.03559
ATPase, Ca++ transporting, plasma membrane 1 (ATP2B1)	up regulated	6.10263	7.13895	-1.03632	3.02948
family with sequence similarity 45, member A (FAM45A)	up regulated	4.15012	5.16922	-1.0191	3.02843
gallus phospholipase A2, group XV (PLA2G15)	up regulated	3.45994	6.65187	-3.19193	3.00771
deafness, autosomal dominant 5 (DFNA5)	up regulated	4.87692	7.46727	-2.59035	3.00616
gallus heme oxygenase (decycling) 2 (HMOX2)	up regulated	5.84827	6.47976	-0.63149	3.00552
quiescence-specific protein (P20K)	up regulated	4.63119	6.16901	-1.53782	3.0047
gallus UDP-N-acetyl-alpha-D-galactosamine:polypeptide N-acetylgalactosaminyltransferase 7 (GalNAc-T7) (GALNT7)	up regulated	6.50854	7.6289	-1.12036	2.97397
gallus UDP-N-acetyl-alpha-D-galactosamine:polypeptide N-acetylgalactosaminyltransferase 2 (GalNAc-T2) (GALNT2)	up regulated	5.67375	6.59848	-0.92474	2.95906
apolipoprotein A-I (APOA1)	up regulated	9.31275	11.1828	-1.87002	2.95024
gallus hemopexin (HPX)	up regulated	3.79834	7.1155	-3.31716	2.93083
gallus uncharacterized LOC769275 (LOC769275)	up regulated	2.41362	5.76872	-3.3551	2.91587
cyclin-dependent kinase inhibitor 2B (p15, inhibits CDK4) (CDKN2B)	up regulated	2.66981	5.37195	-2.70213	2.91099
gallus envelope glycoprotein gp95-like (LOC100859419)	up regulated	2.3812	3.93815	-1.55695	2.90736
gallus transmembrane and coiled-coil domains 1 (TMCO1)	up regulated	7.07703	7.5107	-0.43367	2.90386
gallus sulfatase-modifying factor 1-like (LOC100859261)	up regulated	3.11327	4.57718	-1.46391	2.89351
gallus insulin-like growth factor binding protein 7 (IGFBP7)	up regulated	7.43168	8.76276	-1.33108	2.88808
syndecan binding protein (syntenin) (SDCBP)	up regulated	5.42839	6.16935	-0.74096	2.87074
frizzled family receptor 4 (FZD4)	up regulated	5.01907	6.5965	-1.57744	2.84531
glutathione peroxidase 3 (GPX3)	up regulated	3.60763	5.77777	-2.17014	2.82942
tumor protein p53 inducible nuclear protein 1 (TP53INP1)	up regulated	3.21213	5.90242	-2.69029	2.82704
gallus small G protein signaling modulator 3 (SGSM3)	up regulated	3.51534	5.34337	-1.82803	2.81873
v-maf musculoaponeurotic fibrosarcoma oncogene homolog B (avian) (MAFB)	up regulated	5.23507	7.08378	-1.84871	2.81269
gallus low density lipoprotein receptor-related protein 12 (LRP12)	up regulated	5.06725	6.32554	-1.25829	2.80319
gallus lysophosphatidic acid receptor 5 (LPAR5)	up regulated	4.10863	5.27634	-1.16771	2.79677
growth hormone receptor (GHR)	up regulated	3.5973	4.5421	-0.94481	2.79489
dipeptidyl-peptidase 4 (DPP4)	up regulated	6.26536	7.55	-1.28464	2.78998
tetratricopeptide repeat domain 35 (TTC35)	up regulated	4.68781	5.92028	-1.23247	2.77723
gallus guanine nucleotide binding protein (G protein)	up regulated	5.54099	6.84263	-1.30164	2.77462
tetratricopeptide repeat domain 14 (TTC14)	up regulated	2.18303	3.37243	-1.1894	2.75018
gallus ATG12 autophagy related 12 homolog (S. cerevisiae)	up regulated	3.19764	4.26356	-1.06592	2.73593
fatty acid binding protein 2, intestinal (FABP2)	up regulated	5.30768	6.73471	-1.42703	2.72322
gallus rho GTPase-activating protein 27-like (LOC770740)	up regulated	2.55742	3.52769	-0.97027	2.7164
SEC16 homolog B (S. cerevisiae) (SEC16B)	up regulated	3.7271	4.60988	-0.88279	2.71048
gallus C1q and tumor necrosis factor related protein 2 (C1QTNF2)	up regulated	1.66388	3.85588	-2.192	2.69862
UDP-GlcNAc:betaGal beta-1,3-N-acetylglucosaminyltransferase 2 (B3GNT2)	up regulated	3.73938	5.54512	-1.80574	2.69828
fibrinogen gamma chain (FGG)	up regulated	7.9682	9.36534	-1.39714	2.68874
gallus ATP-binding cassette, sub-family A (ABC1)	up regulated	4.54263	6.29551	-1.75288	2.67823
gallus extracellular matrix protein 1-like (LOC100858704)	up regulated	7.11588	8.63884	-1.52296	2.66971
gallus atrial natriuretic peptide receptor 3-like (LOC431663)	up regulated	3.73339	5.60122	-1.86783	2.66272
ornithine aminotransferase (OAT)	up regulated	5.19425	6.15838	-0.96413	2.65725
solute carrier family 25 (mitochondrial carrier: glutamate)	up regulated	4.18574	5.0489	-0.86316	2.65028
N-acetylneuraminate pyruvate lyase (dihydrodipicolinate synthase) (NPL)	up regulated	7.58922	8.80818	-1.21896	2.64253
gallus four and a half LIM domains 2 (FHL2)	up regulated	1.84559	3.44153	-1.59595	2.64195
gallus olfactomedin-like 2A (OLFML2A)	up regulated	4.97417	5.76769	-0.79352	2.64113
gallus L-gulonolactone oxidase-like (LOC770996)	up regulated	5.80786	7.04898	-1.24111	2.63472
peroxisomal biogenesis factor 5 (PEX5)	up regulated	4.73624	5.58428	-0.84804	2.62067
phosphoenolpyruvate carboxykinase 1 (soluble) (PCK1)	up regulated	5.6527	7.37052	-1.71782	2.61987
mannosyl (alpha-1,3-)-glycoprotein beta-1,4-N-acetylglucosaminyltransferase, isozyme A (MGAT4A)	up regulated	2.20866	3.78273	-1.57407	2.6179
myosin regulatory light chain interacting protein (MYLIP)	up regulated	4.24109	5.41892	-1.17783	2.61754
TIA1 cytotoxic granule-associated RNA binding protein (TIA1)	up regulated	3.36582	4.59579	-1.22997	2.61546
calcium activated nucleotidase 1 (CANT1)	up regulated	2.84361	3.8106	-0.967	2.61356
antigen p97 (melanoma associated) identified by monoclonal antibodies 133.2 and 96.5 (MFI2)	up regulated	7.41072	8.24692	-0.8362	2.60647
jun proto-oncogene (JUN)	up regulated	2.76027	3.93201	-1.17175	2.60387
gallus phospholipase B domain containing 2 (PLBD2)	up regulated	7.33666	8.14275	-0.80608	2.59736
sphingomyelin phosphodiesterase, acid-like 3B (SMPDL3B)	up regulated	4.03068	5.19657	-1.16589	2.59621
chromosome 5 open reading frame, human C11orf96 (C5H11orf96)	up regulated	4.14059	5.37786	-1.23727	2.59421
tensin 1 (TNS1)	up regulated	5.93719	6.70538	-0.76819	2.58658
gallus microtubule associated tumor suppressor 1, transcript variant 2 (MTUS1)	up regulated	3.61821	5.39827	-1.78006	2.58481
gallus rho-related GTP-binding protein RhoF-like (LOC776504)	up regulated	2.95579	5.05902	-2.10323	2.58265
gallus neural precursor cell expressed, developmentally down-regulated 9 (NEDD9)	up regulated	2.99909	4.30698	-1.30789	2.5803
gallus transmembrane protein 53 (TMEM53)	up regulated	3.72066	4.69216	-0.9715	2.57753
cystic fibrosis transmembrane conductance regulator (ATP-binding cassette sub-family C, member 7) (CFTR)	up regulated	4.27317	6.12043	-1.84726	2.57632
gallus solute carrier family 6 (neutral amino acid transporter)	up regulated	2.49605	6.00575	-3.50971	2.57144
gallus immunoglobulin superfamily, member 10 (IGSF10)	up regulated	4.49894	5.8052	-1.30626	2.57112
gallus serine hydrolase-like 2 (SERHL2)	up regulated	6.05303	6.94431	-0.89128	2.56016
gallus solute carrier family 5 (iodide transporter)	up regulated	3.80276	5.41153	-1.60876	2.54779
gallus microtubule-associated protein 1 light chain 3 alpha (MAP1LC3A)	up regulated	5.31128	6.3026	-0.99132	2.54741
gallus major facilitator superfamily domain containing 6 (MFSD6)	up regulated	2.72208	4.35246	-1.63039	2.54503
gallus membrane-associated ring finger (C3HC4) 3 (MARCH3)	up regulated	0.698643	3.65291	-2.95427	2.54144
gallus 1-aminocyclopropane-1-carboxylate synthase homolog (Arabidopsis)(non-functional) (ACCS)	up regulated	0.478743	3.0355	-2.55676	2.54039
gallus SREBF chaperone (SCAP)	up regulated	4.26506	5.59625	-1.3312	2.53941
T-cell, immune regulator 1, ATPase, H+ transporting, lysosomal V0 subunit A3 (TCIRG1)	up regulated	4.21359	5.60775	-1.39416	2.53729
NIMA (never in mitosis gene a)-related kinase 7 (NEK7)	up regulated	3.7374	5.66322	-1.92582	2.53294
gallus placenta growth factor-like (LOC771832)	up regulated	3.35121	4.94497	-1.59376	2.53136
matrix Gla protein (MGP)	up regulated	8.37793	9.3326	-0.95467	2.52695
A kinase (PRKA) anchor protein 2 (AKAP2)	up regulated	3.34433	5.67694	-2.33261	2.52066
gallus alpha-2-macroglobulin (A2M)	up regulated	5.47982	6.79691	-1.31709	2.51501
gallus kelch domain containing 8A (KLHDC8A)	up regulated	3.68751	5.99261	-2.3051	2.51349
protocadherin gamma subfamily A, 2 (PCDHGA2)	up regulated	2.65578	4.29617	-1.64039	2.51287
gallus transmembrane protein 120A (TMEM120A)	up regulated	4.14611	5.04913	-0.90303	2.51096
gallus adrenergic, beta-2-, receptor, surface (ADRB2)	up regulated	1.51707	3.40522	-1.88816	2.50484
gallus transmembrane protein 100, transcript variant 2 (TMEM100)	up regulated	2.02744	4.1634	-2.13596	2.49997
PDZ and LIM domain 5 (PDLIM5)	up regulated	4.0108	5.19358	-1.18278	2.49616
gallus nitric oxide synthase 1 (neuronal) adaptor protein (NOS1AP)	up regulated	4.91812	5.90519	-0.98707	2.47887
gallus RAB40B, member RAS oncogene family (RAB40B)	up regulated	2.35753	3.58055	-1.22302	2.4783
gallus coagulation factor VIII, procoagulant component (F8)	up regulated	4.10195	5.68271	-1.58076	2.47485
gallus aftiphilin (AFTPH)	up regulated	4.98036	6.17821	-1.19785	2.47092
gallus myosin light chain kinase, smooth muscle-like (LOC428278)	up regulated	2.35579	3.96529	-1.60951	2.4664
spermatogenesis associated, serine-rich 2-like (SPATS2L)	up regulated	4.60976	6.18922	-1.57946	2.44824
gallus inter-alpha (globulin) inhibitor H5 (ITIH5)	up regulated	3.99438	4.99139	-0.99701	2.43765
gallus TM2 domain containing 2 (TM2D2)	up regulated	1.29822	3.46165	-2.16342	2.43695
gallus gamma-glutamyltransferase 7 (GGT7)	up regulated	4.23306	5.42264	-1.18958	2.43655
gallus bile acid CoA: amino acid N-acyltransferase (glycine N-choloyltransferase) (BAAT)	up regulated	5.62887	7.22775	-1.59888	2.4344
gallus arachidonate 5-lipoxygenase-activating protein (ALOX5AP)	up regulated	2.94898	4.02103	-1.07205	2.43069
gallus proprotein convertase subtilisin/kexin type 5 (PCSK5)	up regulated	3.15566	5.26824	-2.11258	2.42869
gallus arrestin domain containing 3 (ARRDC3)	up regulated	2.80994	4.37783	-1.56789	2.42863
gallus keratinocyte associated protein 3 (KRTCAP3)	up regulated	5.04709	7.1951	-2.14801	2.42417
gallus tetratricopeptide repeat and ankyrin repeat containing 1 (TRANK1)	up regulated	4.24654	5.83031	-1.58378	2.42106
liver ribonuclease A (CL2)	up regulated	4.62311	5.98672	-1.36361	2.41841
gallus GATS-like protein 1 (GATSL1)	up regulated	5.82928	6.99684	-1.16756	2.41107
hook homolog 1 (Drosophila) (HOOK1)	up regulated	3.9161	4.79478	-0.87868	2.41006
gallus solute carrier family 35, member A5 (SLC35A5)	up regulated	4.48742	6.00622	-1.51879	2.40458
microsomal triglyceride transfer protein (MTTP)	up regulated	4.64225	5.7736	-1.13135	2.4013
short chain dehydrogenase/reductase family 16C, member 5 (SDR16C5)	up regulated	4.94806	5.65656	-0.7085	2.39979
caudal type homeobox 1 (CDX1)	up regulated	4.05952	5.53653	-1.477	2.39778
gallus ELOVL fatty acid elongase 3 (ELOVL3)	up regulated	2.42285	4.18577	-1.76291	2.38809
septin 5 (Sep-05)	up regulated	3.90582	4.80739	-0.90157	2.3825
gallus complement factor D-like (LOC100857593)	up regulated	9.55877	10.5933	-1.03449	2.37834
gallus phospholipase A2, group XIIB (PLA2G12B)	up regulated	6.228	7.94635	-1.71835	2.37729
gallus dynamin binding protein (DNMBP)	up regulated	6.7653	7.7736	-1.0083	2.37367
gallus signal transducer and activator of transcription 4 (STAT4)	up regulated	2.42316	4.74553	-2.32237	2.37191
cytochrome P450 2H1 (CYP2H1)	up regulated	3.13354	4.88311	-1.74957	2.3699
macrophage stimulating 1 (hepatocyte growth factor-like) (MST1)	up regulated	5.55189	6.23398	-0.68209	2.3662
protogenin (PRTG)	up regulated	1.80347	2.97569	-1.17222	2.35818
TSC22 domain family, member 1 (TSC22D1)	up regulated	5.61911	6.65714	-1.03803	2.35083
gallus podocalyxin-like, transcript variant 1 (PODXL)	up regulated	4.99391	6.31992	-1.32602	2.34668
gallus macrophage migration inhibitory factor-like (LOC100857237)	up regulated	7.74706	9.69159	-1.94452	2.34382
laminin, beta 2 (laminin S) (LAMB2)	up regulated	4.5834	5.80746	-1.22406	2.34347
gallus potassium channel tetramerisation domain containing 18 (KCTD18)	up regulated	1.42245	4.24338	-2.82093	2.33867
gallus solute carrier family 24 (sodium/potassium/calcium exchanger)	up regulated	5.89741	6.95472	-1.05731	2.33109
gallus ring finger protein 128 (RNF128)	up regulated	5.53172	6.2846	-0.75287	2.32843
gallus prominin 1-like (LOC423849)	up regulated	3.71693	5.47634	-1.75941	2.32839
hydrogen voltage-gated channel 1 (HVCN1)	up regulated	5.94472	6.94492	-1.00021	2.31678
solute carrier family 26, member 3 (SLC26A3)	up regulated	5.10863	6.27158	-1.16295	2.31193
gallus family with sequence similarity 43, member A (FAM43A)	up regulated	7.06844	8.36578	-1.29734	2.30785
K(lysine) acetyltransferase 2A (KAT2A)	up regulated	7.78584	9.68093	-1.89509	2.30353
collagen, type III, alpha 1 (COL3A1)	up regulated	7.35844	8.57324	-1.21481	2.29949
gallus zinc finger and BTB domain containing 10 (ZBTB10)	up regulated	4.61925	5.83181	-1.21256	2.29812
cystatin C (CST3)	up regulated	7.05131	8.14168	-1.09036	2.29225
gallus EF-hand domain family, member D2 (EFHD2)	up regulated	1.73438	3.35728	-1.62289	2.29207
gallus phosphatidylinositol binding clathrin assembly protein, transcript variant 2 (PICALM)	up regulated	5.1296	6.16801	-1.03841	2.29034
TBC1 domain family, member 23 (TBC1D23)	up regulated	4.86112	5.64321	-0.7821	2.2889
calsyntenin 1 (CLSTN1)	up regulated	4.55543	5.98102	-1.4256	2.28813
gallus synaptotagmin-like protein 3-like (LOC100858462)	up regulated	5.61502	6.17269	-0.55767	2.28172
gallus eukaryotic translation elongation factor 1 delta (guanine nucleotide exchange protein) (EEF1D)	up regulated	7.9073	8.28953	-0.38223	2.27606
gallus diacylglycerol O-acyltransferase homolog 2 (mouse) (DGAT2)	up regulated	4.71604	6.04604	-1.33	2.27512
gallus cysteine-serine-rich nuclear protein 1 (CSRNP1)	up regulated	2.92726	4.62245	-1.6952	2.27428
WD repeat and SOCS box containing 1 (WSB1)	up regulated	5.05366	5.72837	-0.67471	2.27058
angiopoietin 2 (ANGPT2)	up regulated	4.09499	5.05562	-0.96063	2.26397
gallus leucine rich repeat containing 31 (LRRC31)	up regulated	1.89655	3.94755	-2.05101	2.25727
gallus furry homolog (Drosophila) (FRY)	up regulated	1.9071	3.5043	-1.5972	2.2569
gallus tyrosylprotein sulfotransferase 1, transcript variant 1 (TPST1)	up regulated	3.95232	5.75907	-1.80675	2.24067
gallus ATG12 autophagy related 12 homolog (S. cerevisiae)	up regulated	3.56654	4.35843	-0.79189	2.23336
gallus ankyrin repeat and sterile alpha motif domain containing 4B (ANKS4B)	up regulated	4.52968	5.64099	-1.11131	2.23181
gallus coiled-coil domain containing 3 (CCDC3)	up regulated	1.86275	3.68478	-1.82203	2.23025
solute carrier family 19 (folate transporter)	up regulated	3.98466	5.47671	-1.49205	2.22748
gallus dipeptidase 1 (renal) (DPEP1)	up regulated	2.74696	4.42624	-1.67928	2.22472
gallus prefoldin subunit 4 (PFDN4)	up regulated	4.33773	5.30357	-0.96584	2.22454
ariadne homolog, ubiquitin-conjugating enzyme E2 binding protein, 1 (Drosophila) (ARIH1)	up regulated	6.94378	7.46461	-0.52084	2.22108
N-acylsphingosine amidohydrolase (acid ceramidase) 1 (ASAH1)	up regulated	7.06212	8.02448	-0.96236	2.21808
N-acetylgalactosaminidase, alpha- (NAGA)	up regulated	6.29634	7.49794	-1.2016	2.21388
odz, odd Oz/ten-m homolog 3 (Drosophila) (ODZ3)	up regulated	2.25282	4.26318	-2.01036	2.21118
late endosomal/lysosomal adaptor, MAPK and MTOR activator 3 (LAMTOR3)	up regulated	5.10899	5.89794	-0.78895	2.20921
numb homolog (Drosophila) (NUMB)	up regulated	3.9473	5.32797	-1.38067	2.20598
gallus chondroitin sulfate synthase 1 (CHSY1)	up regulated	2.5444	3.86949	-1.32509	2.20504
gallus protein tyrosine phosphatase-like (proline instead of catalytic arginine)	up regulated	0.55633	3.33249	-2.77616	2.20433
metaxin 3 (MTX3)	up regulated	2.93398	3.87797	-0.94399	2.20265
zinc finger protein 593 (ZNF593)	up regulated	10.9665	12.0593	-1.09283	2.20161
gallus growth arrest and DNA damage-inducible protein GADD45 beta-like (LOC100859853)	up regulated	3.59148	5.12531	-1.53384	2.19688
myosin VA (heavy chain 12, myoxin) (MYO5A)	up regulated	5.97179	7.25921	-1.28743	2.19397
gallus human immunodeficiency virus type I enhancer binding protein 1 (HIVEP1)	up regulated	3.58614	4.68936	-1.10322	2.1928
gallus golgi transport 1A (GOLT1A)	up regulated	6.66847	7.90186	-1.23339	2.19068
gallus acid phosphatase-like 2 (ACPL2)	up regulated	4.55037	5.89838	-1.34802	2.19013
myosin, heavy chain 11, smooth muscle (MYH11)	up regulated	3.49597	4.70408	-1.20812	2.17938
ras homolog gene family, member B (RHOB)	up regulated	5.76768	6.26748	-0.49979	2.17829
gallus BCL2/adenovirus E1B 19kDa interacting protein 3 (BNIP3)	up regulated	4.14898	6.09385	-1.94487	2.17376
gallus lecithin-cholesterol acyltransferase (LCAT)	up regulated	5.77794	6.5154	-0.73745	2.15819
gallus meteorin, glial cell differentiation regulator-like (METRNL)	up regulated	3.69823	5.48577	-1.78754	2.15704
gallus dispatched homolog 1 (Drosophila) (DISP1)	up regulated	2.93219	4.02643	-1.09424	2.15469
gallus chromosome 24 open reading frame, human C11orf52 (C24H11orf52)	up regulated	4.29126	5.06795	-0.77669	2.15341
follicle stimulating hormone receptor (FSHR)	up regulated	-0.05694	3.2066	-3.26354	2.15076
gallus B-cell CLL/lymphoma 7A (BCL7A)	up regulated	2.63304	3.39128	-0.75824	2.14715
transmembrane protein 189 (TMEM189)	up regulated	4.18363	5.48739	-1.30376	2.1381
chromosome 3 open reading frame, human C6orf72 (C3H6orf72)	up regulated	5.16232	6.91394	-1.75163	2.13709
gallus cytochrome P450 4F22-like (LOC100859277)	up regulated	5.28617	6.07104	-0.78487	2.13412
gallus uncharacterized LOC770653 (LOC770653)	up regulated	2.76358	3.87979	-1.11621	2.12896
gallus sphingomyelin phosphodiesterase 1, acid lysosomal (SMPD1)	up regulated	7.72243	8.74746	-1.02503	2.11748
protein kinase, cAMP-dependent, regulatory, type I, alpha (tissue specific extinguisher 1) (PRKAR1A)	up regulated	5.83063	7.04881	-1.21817	2.11492
gallus DEAH (Asp-Glu-Ala-Asp/His) box polypeptide 57 (DHX57)	up regulated	2.55046	3.48125	-0.93079	2.10871
sterol-C4-methyl oxidase-like (SC4MOL)	up regulated	3.17936	4.50352	-1.32417	2.10806
inhibitor of DNA binding 1, dominant negative helix-loop-helix protein (ID1)	up regulated	3.16915	4.7943	-1.62515	2.10402
pyruvate dehydrogenase kinase, isozyme 4 (PDK4)	up regulated	5.40727	6.62281	-1.21553	2.10123
TNFAIP3 interacting protein 1 (TNIP1)	up regulated	1.62045	3.09597	-1.47552	2.10114
gallus HIV-1 Tat interactive protein 2, 30kDa (HTATIP2)	up regulated	6.7737	7.51856	-0.74485	2.09566
gallus integrin, beta 6 (ITGB6)	up regulated	3.02411	5.26631	-2.2422	2.08839
prolyl 4-hydroxylase, alpha polypeptide II (P4HA2)	up regulated	3.94373	5.02806	-1.08434	2.08297
gallus SEC14 and spectrin domains 1 (SESTD1)	up regulated	3.10178	4.79721	-1.69543	2.08009
solute carrier family 16, member 7 (monocarboxylic acid transporter 2) (SLC16A7)	up regulated	6.28176	6.98616	-0.7044	2.07214
gallus proline-rich acidic protein 1 (PRAP1)	up regulated	9.19812	10.7623	-1.56415	2.06941
gallus junctional adhesion molecule 3 (JAM3)	up regulated	4.12721	5.16659	-1.03938	2.06823
solute carrier family 6 (neurotransmitter transporter, taurine)	up regulated	1.0102	2.8569	-1.8467	2.06675
gallus von Willebrand factor A domain containing 1 (VWA1)	up regulated	3.38346	5.07831	-1.69485	2.05835
cartilage associated protein (CRTAP)	up regulated	4.49745	5.27254	-0.77509	2.05617
gallus COMM domain containing 8 (COMMD8)	up regulated	4.46085	5.09141	-0.63055	2.05257
lectin, galactoside-binding, soluble, 3 (LGALS3)	up regulated	8.2101	9.22336	-1.01325	2.04843
gallus serum amyloid A protein-like (LOC100858103)	up regulated	4.83389	6.48057	-1.64668	2.03735
activin A receptor, type IIA (ACVR2A)	up regulated	4.3951	4.94181	-0.54671	2.03359
gallus glycolipid transfer protein domain containing 1 (GLTPD1)	up regulated	3.14859	4.37258	-1.22399	2.03311
gallus EPS8-like 2 (EPS8L2)	up regulated	3.54296	4.98031	-1.43735	2.02514
retinoic acid receptor responder (tazarotene induced) 1 (RARRES1)	up regulated	4.70884	5.83429	-1.12545	2.02471
retinol dehydrogenase 10 (all-trans) (RDH10)	up regulated	3.5933	4.46885	-0.87555	2.01541
plasminogen activator, urokinase (PLAU)	up regulated	3.7213	5.29866	-1.57736	2.01303
gallus insulin-like growth factor binding protein 5 (IGFBP5)	up regulated	1.53919	2.73922	-1.20003	2.01223
fatty acid binding protein 5 (psoriasis-associated) (FABP5)	up regulated	1.96726	3.97654	-2.00928	2.01101
gallus protein phosphatase 1, regulatory (inhibitor) subunit 3B (PPP1R3B)	up regulated	3.33948	4.04526	-0.70578	2.01082
adiponectin receptor 2 (ADIPOR2)	up regulated	4.11598	4.75184	-0.63586	2.0107
gallus sema domain, transmembrane domain (TM)	up regulated	0.519807	2.6678	-2.14799	2.01045
MAX interactor 1 (MXI1)	up regulated	3.94603	4.76104	-0.81501	2.0083
myosin IA (MYO1A)	up regulated	6.37594	7.82492	-1.44897	2.00386
coagulation factor II (thrombin) receptor-like 1 (F2RL1)	up regulated	4.29637	5.26094	-0.96457	2.00234
gallus retinol binding protein 2, cellular (RBP2)	up regulated	4.15799	5.84014	-1.68214	2.00165
transforming growth factor, beta 3 (TGFB3)	up regulated	4.68902	5.61581	-0.92678	2.00129
gallus receptor-interacting serine-threonine kinase 4 (RIPK4)	up regulated	4.34559	5.57614	-1.23055	1.99953
gallus fetuin B (FETUB)	up regulated	4.7541	5.85603	-1.10193	1.99714
calcium binding protein P22 (CHP)	up regulated	6.05297	7.07629	-1.02332	1.9966
gallus multiple C2 domains, transmembrane 1 (MCTP1)	up regulated	2.0291	5.77544	-3.74634	1.99342
serine incorporator 1 (SERINC1)	up regulated	5.67226	6.93805	-1.26579	1.99296
activin A receptor, type I (ACVR1)	up regulated	5.0558	6.05493	-0.99913	1.9892
gallus activin A receptor, type IC (ACVR1C)	up regulated	2.28759	3.24965	-0.96206	1.9864
B-cell CLL/lymphoma 6 (BCL6)	up regulated	2.83269	3.71589	-0.88321	1.98597
gallus RAS-like, family 11, member A (RASL11A)	up regulated	4.13928	5.82966	-1.69038	1.98172
lymphatic vessel endothelial hyaluronan receptor 1 (LYVE1)	up regulated	4.49331	5.50498	-1.01167	1.98064
gallus kin of IRRE like (Drosophila) (KIRREL)	up regulated	2.52926	3.81044	-1.28118	1.97435
gallus chromosome 18 open reading frame, human C17orf48 (C18H17orf48)	up regulated	4.68937	5.79178	-1.10241	1.97107
gallus ras-like protein family member 11A-like (LOC422321)	up regulated	1.53155	2.78956	-1.25801	1.96512
SH3-domain binding protein 2 (SH3BP2)	up regulated	4.34204	5.28797	-0.94593	1.96213
TSC22 domain family, member 1 (TSC22D1)	up regulated	3.26393	4.12588	-0.86195	1.96109
gallus angiotensin II receptor-associated protein (AGTRAP)	up regulated	4.57074	5.75791	-1.18717	1.9567
aspartylglucosaminidase (AGA)	up regulated	4.31561	6.18494	-1.86933	1.9458
cerebellar degeneration-related protein 2, 62kDa (CDR2)	up regulated	3.69224	5.01868	-1.32644	1.94396
gallus coiled-coil domain containing 112 (CCDC112)	up regulated	3.17484	4.24972	-1.07488	1.93949
gallus cytochrome P450 2J2-like (LOC424677)	up regulated	2.71442	3.60764	-0.89322	1.93839
gallus ring finger protein 130 (RNF130)	up regulated	5.97116	6.97294	-1.00178	1.93779
gallus sarcospan (Kras oncogene-associated gene) (SSPN)	up regulated	2.82092	3.85086	-1.02994	1.93514
BCL2-like 1 (BCL2L1)	up regulated	4.48549	4.93001	-0.44452	1.92542
gallus solute carrier family 35, member F5 (SLC35F5)	up regulated	2.49134	3.49813	-1.00679	1.92424
nuclear receptor subfamily 1, group I, member 3 (NR1I3)	up regulated	2.86722	4.34743	-1.48021	1.91861
gallus fibronectin type III domain containing 5 (FNDC5)	up regulated	2.62209	4.10249	-1.4804	1.91276
ATP-binding cassette, sub-family A (ABC1)	up regulated	2.43316	3.51828	-1.08513	1.91276
gallus protein-L-isoaspartate (D-aspartate) O-methyltransferase-like (LOC423008)	up regulated	3.11749	5.33253	-2.21504	1.9114
gallus ankyrin repeat and IBR domain containing 1 (ANKIB1)	up regulated	3.99721	4.96127	-0.96406	1.90874
microsomal glutathione S-transferase 1 (MGST1)	up regulated	6.21428	7.09683	-0.88255	1.89999
gallus peptidase M20 domain containing 2 (PM20D2)	up regulated	5.74465	6.64508	-0.90043	1.89978
VAMP (vesicle-associated membrane protein)-associated protein B and C (VAPB)	up regulated	6.99514	7.74917	-0.75403	1.89743
gallus Rho guanine nucleotide exchange factor (GEF) 4 (ARHGEF4)	up regulated	4.55498	5.42587	-0.87089	1.8929
dual specificity phosphatase 10 (DUSP10)	up regulated	3.96693	5.10672	-1.13978	1.89282
thrombospondin 1 (THBS1)	up regulated	3.53506	5.3775	-1.84243	1.89001
gallus claudin-19-like (LOC100859907)	up regulated	3.46742	4.29866	-0.83124	1.88992
gallus RAB9B, member RAS oncogene family, transcript variant 1 (RAB9B)	up regulated	3.65261	4.6068	-0.95419	1.8899
gallus Kruppel-like factor 2 (lung) (KLF2)	up regulated	3.88207	4.93762	-1.05555	1.88725
gallus OTU domain containing 1 (OTUD1)	up regulated	2.63826	4.03552	-1.39726	1.88553
gallus OTU domain containing 3 (OTUD3)	up regulated	2.99994	4.27204	-1.2721	1.884
prostaglandin reductase 1 (PTGR1)	up regulated	4.51712	6.03419	-1.51707	1.88316
collagen, type V, alpha 1 (COL5A1)	up regulated	5.03162	5.53451	-0.50289	1.88114
gallus atlastin GTPase 1 (ATL1)	up regulated	5.09875	5.9501	-0.85136	1.87926
gallus transmembrane protein 220 (TMEM220)	up regulated	5.52645	7.21824	-1.69179	1.87912
gallus solute carrier family 35, member E1 (SLC35E1)	up regulated	4.27716	4.85112	-0.57396	1.8752
gallus myosin-XV-like (LOC417377)	up regulated	2.977	3.62972	-0.65272	1.87315
gallus chromosome Z open reading frame, human C18orf10 (CZH18orf10)	up regulated	2.14934	3.45311	-1.30377	1.87185
gallus endomucin (EMCN)	up regulated	2.69954	4.23979	-1.54025	1.87052
gallus PPPDE peptidase domain containing 2 (PPPDE2)	up regulated	6.04639	6.48327	-0.43689	1.8666
gap junction protein, alpha 1, 43kDa (GJA1)	up regulated	2.10887	2.97615	-0.86728	1.8648
gallus tyrosine kinase with immunoglobulin-like and EGF-like domains 1 (TIE1)	up regulated	3.79766	4.76659	-0.96892	1.86374
gallus chromosome 1 open reading frame, human C12orf5 (C1H12orf5)	up regulated	2.83024	3.48703	-0.6568	1.86368
gallus KIAA0319-like (KIAA0319L)	up regulated	5.61501	6.17224	-0.55723	1.86261
gallus discs, large homolog 5 (Drosophila) (DLG5)	up regulated	2.32535	3.1713	-0.84595	1.86019
gallus serine/threonine-protein kinase pim-3-like (LOC768655)	up regulated	3.5665	4.47482	-0.90832	1.85737
gallus sema domain, transmembrane domain (TM)	up regulated	3.03906	4.25195	-1.21289	1.85363
gallus mitogen-activated protein kinase-activated protein kinase 3 (MAPKAPK3)	up regulated	4.80564	5.56437	-0.75873	1.85297
gallus alkB, alkylation repair homolog 3 (E. coli) (ALKBH3)	up regulated	3.84744	4.83331	-0.98587	1.85221
gallus uncharacterized LOC776634 (LOC776634)	up regulated	2.9766	4.45202	-1.47542	1.85192
gallus DIP2 disco-interacting protein 2 homolog A (Drosophila) (DIP2A)	up regulated	2.98221	3.71043	-0.72822	1.85139
gallus thyroid hormone-inducible hepatic protein-like (LOC100859137)	up regulated	0.593995	2.79788	-2.20389	1.84904
mitogen-activated protein kinase kinase 1 (MAP2K1)	up regulated	3.6582	4.39695	-0.73875	1.8477
gallus procollagen-lysine, 2-oxoglutarate 5-dioxygenase 2 (PLOD2)	up regulated	5.47194	6.57289	-1.10096	1.84283
gallus Rho guanine nucleotide exchange factor (GEF) 12 (ARHGEF12)	up regulated	4.65193	5.18884	-0.53691	1.8422
gallus RasGEF domain family, member 1B, transcript variant 1 (RASGEF1B)	up regulated	2.49142	3.72356	-1.23214	1.83729
gallus trans-2,3-enoyl-CoA reductase-like (TECRL)	up regulated	1.2204	2.67062	-1.45023	1.83392
gallus uncharacterized LOC776594 (LOC776594)	up regulated	3.23711	4.6175	-1.38039	1.82881
gallus solute carrier family 12 member 8-like (LOC424258)	up regulated	2.41038	3.72097	-1.31059	1.82543
collagen, type I, alpha 2 (COL1A2)	up regulated	6.88853	7.55015	-0.66163	1.8254
gallus plasminogen activator, tissue (PLAT)	up regulated	2.12596	3.16642	-1.04045	1.82205
gallus protease, serine, 23, transcript variant 1 (PRSS23)	up regulated	4.06561	5.26243	-1.19682	1.81433
gallus olfactomedin 3, transcript variant 1 (OLFM3)	up regulated	3.15062	4.42338	-1.27277	1.813
ventral anterior homeobox 1 (VAX1)	up regulated	4.13107	5.32764	-1.19657	1.81244
gallus neuronal pentraxin II (NPTX2)	up regulated	1.7324	3.32855	-1.59615	1.81089
stromal cell derived factor 4 (SDF4)	up regulated	4.47866	5.26309	-0.78442	1.81031
plastin 3 (PLS3)	up regulated	6.23611	7.06552	-0.82942	1.80941
gap junction protein, alpha 4, 37kDa (GJA4)	up regulated	4.23062	5.34003	-1.10941	1.80913
creatine kinase, brain (CKB)	up regulated	4.55602	5.92373	-1.36771	1.80402
gallus rogdi homolog (Drosophila) (ROGDI)	up regulated	5.3788	6.38051	-1.00171	1.80293
ectonucleoside triphosphate diphosphohydrolase 1 (ENTPD1)	up regulated	3.88622	4.70395	-0.81773	1.80269
gallus uncharacterized LOC425001 (LOC425001)	up regulated	1.2516	3.18613	-1.93453	1.80215
gallus cyclin I (CCNI)	up regulated	7.1825	7.5624	-0.37989	1.79484
gallus transforming, acidic coiled-coil containing protein 2 (TACC2)	up regulated	4.80917	5.76216	-0.95298	1.79415
gallus low density lipoprotein receptor-related protein 6 (LRP6)	up regulated	4.02434	4.40725	-0.38291	1.79344
thymosin beta 15 (LOC100502566)	up regulated	9.1895	10.2512	-1.06171	1.79328
RALBP1 associated Eps domain containing 2 (REPS2)	up regulated	3.76182	4.86278	-1.10096	1.79232
DnaJ (Hsp40) homolog, subfamily B, member 6 (DNAJB6)	up regulated	4.86018	5.53106	-0.67088	1.79132
gallus ring finger protein 217 (RNF217)	up regulated	1.90808	3.08781	-1.17973	1.7863
KDEL (Lys-Asp-Glu-Leu) endoplasmic reticulum protein retention receptor 3 (KDELR3)	up regulated	3.58518	4.9488	-1.36361	1.78321
pseudouridylate synthase 10 (PUS10)	up regulated	1.55056	3.08223	-1.53167	1.77816
gallus N-acylethanolamine acid amidase (NAAA)	up regulated	2.30487	4.06682	-1.76195	1.774
gallus scavenger receptor class B, member 1 (SCARB1)	up regulated	6.77802	7.7222	-0.94418	1.77399
aryl hydrocarbon receptor (AHR)	up regulated	2.20887	3.25964	-1.05077	1.77274
UDP-N-acetyl-alpha-D-galactosamine:polypeptide N-acetylgalactosaminyltransferase 6 (GalNAc-T6) (GALNT6)	up regulated	1.51618	3.46374	-1.94756	1.76922
gallus arginine/serine-rich coiled-coil 1 (RSRC1)	down regulated	5.01972	4.12789	0.891835	4.30798
transmembrane protein 183A (TMEM183A)	down regulated	6.31785	4.81284	1.50501	4.1987
noggin 4 (LOC693258)	down regulated	6.53195	1.82263	4.70932	4.13866
transthyretin (TTR)	down regulated	12.7951	9.75965	3.03547	4.13158
gallus tubulin alpha-4A chain-like (LOC100857214)	down regulated	6.09194	4.90955	1.18239	4.06574
gallus translocated promoter region (to activated MET oncogene) (TPR)	down regulated	6.02579	4.95182	1.07397	3.99035
gallus myeloid/lymphoid or mixed-lineage leukemia 3 (MLL3)	down regulated	5.64464	4.74327	0.901367	3.88514
gallus ankyrin repeat domain 9 (ANKRD9)	down regulated	6.13004	4.36917	1.76087	3.78048
gallus tubulin alpha-5 chain-like (LOC100857247)	down regulated	6.10046	4.86702	1.23344	3.7328
gallus mucolipin 1 (MCOLN1)	down regulated	5.63054	4.25648	1.37406	3.71399
septin 9 (SEPT9)	down regulated	6.856	5.83595	1.02005	3.62961
YY1 associated factor 2 (YAF2)	down regulated	5.23928	4.06843	1.17085	3.6213
adaptor-related protein complex 3, mu 1 subunit (AP3M1)	down regulated	6.7338	5.37638	1.35742	3.57644
gallus tubulointerstitial nephritis antigen (TINAG)	down regulated	6.56967	5.31592	1.25375	3.54061
gallus eukaryotic translation initiation factor 3, subunit A (EIF3A)	down regulated	8.10532	6.67634	1.42898	3.53858
NFU1 iron-sulfur cluster scaffold homolog (S. cerevisiae) (NFU1)	down regulated	4.32061	2.9926	1.328	3.50047
gallus CCR4-NOT transcription complex subunit 1-like (LOC100858397)	down regulated	6.26825	5.41338	0.854877	3.47303
STE20-related kinase adaptor alpha (STRADA)	down regulated	4.51056	3.18884	1.32172	3.47029
gallus WAS/WASL interacting protein family, member 2 (WIPF2)	down regulated	6.55638	5.76511	0.791267	3.45339
proteasome (prosome, macropain) assembly chaperone 1 (PSMG1)	down regulated	5.4317	4.31734	1.11436	3.4435
NADH dehydrogenase (ubiquinone) 1 beta subcomplex, 5, 16kDa (NDUFB5)	down regulated	6.66873	5.4508	1.21793	3.40086
gallus mature T-cell proliferation 1 neighbor protein-like (LOC769944)	down regulated	4.47049	3.59134	0.879156	3.37274
gallus exosome complex component RRP43-like (LOC100858560)	down regulated	4.39066	3.12628	1.26438	3.35894
gallus ribosomal RNA adenine dimethylase domain containing 1 (RRNAD1)	down regulated	5.09291	3.59204	1.50087	3.2687
gallus decapping enzyme, scavenger (DCPS)	down regulated	5.57774	2.28778	3.28995	3.25552
gallus U2AF homology motif (UHM) kinase 1 (UHMK1)	down regulated	5.07881	3.43753	1.64129	3.25006
gallus THUMP domain containing 3, transcript variant 2 (THUMPD3)	down regulated	5.57832	4.2135	1.36482	3.21011
gallus epsin-3-like (LOC100859290)	down regulated	5.09706	3.57585	1.5212	3.19855
microtubule-actin crosslinking factor 1 (MACF1)	down regulated	5.04437	4.18068	0.863689	3.18845
gallus methyltransferase like 10 (METTL10)	down regulated	5.80129	4.5299	1.27139	3.16964
ST3 beta-galactoside alpha-2,3-sialyltransferase 6 (ST3GAL6)	down regulated	6.7057	5.66775	1.03795	3.15624
gallus microtubule associated monoxygenase, calponin and LIM domain containing 3 (MICAL3)	down regulated	3.72794	1.71223	2.01571	3.14763
NEDD4 binding protein 1 (N4BP1)	down regulated	5.14439	4.62597	0.518423	3.14159
electron-transferring-flavoprotein dehydrogenase (ETFDH)	down regulated	6.91327	5.57269	1.34058	3.14067
gallus catechol-O-methyltransferase, transcript variant 1 (COMT)	down regulated	7.68422	6.1562	1.52803	3.13246
ubiquitin-conjugating enzyme E2H (UBE2H)	down regulated	7.68648	6.95806	0.728421	3.11881
karyopherin alpha 4 (importin alpha 3) (KPNA4)	down regulated	5.99508	5.57851	0.416565	3.09185
gallus zinc finger and BTB domain containing 8 opposite strand, transcript variant 2 (ZBTB8OS)	down regulated	5.91656	4.49591	1.42065	3.09067
gallus NHP2 non-histone chromosome protein 2-like 1 (S. cerevisiae) (NHP2L1)	down regulated	6.99764	5.978	1.01964	3.08503
gallus DOT1-like, histone H3 methyltransferase (S. cerevisiae) (DOT1L)	down regulated	4.56668	3.42655	1.14013	3.08416
aldehyde dehydrogenase 1 family, member A1 (ALDH1A1)	down regulated	4.78315	3.09565	1.68749	3.07847
gallus chromosome 6 open reading frame, human C10orf76 (C6H10orf76)	down regulated	5.90058	4.71742	1.18317	3.07659
gallus ribosomal protein L15 (RPL15)	down regulated	9.84531	8.36567	1.47965	3.06168
gallus PITH (C-terminal proteasome-interacting domain of thioredoxin-like) domain containing 1 (PITHD1)	down regulated	4.71956	3.05518	1.66438	3.06031
gallus MAD1 mitotic arrest deficient-like 1 (yeast) (MAD1L1)	down regulated	5.28948	3.8858	1.40368	3.05663
interleukin-1 receptor-associated kinase 4 (IRAK4)	down regulated	4.08946	2.99433	1.09512	3.04205
gallus R3H domain containing 1 (R3HDM1)	down regulated	5.07727	3.4045	1.67276	3.04124
gallus polynucleotide 5'-hydroxyl-kinase NOL9-like (LOC770191)	down regulated	6.43332	4.72955	1.70378	3.02656
gallus dynamin 1 (DNM1)	down regulated	4.79467	3.4472	1.34747	3.02626
gallus CTP synthase (CTPS)	down regulated	5.82452	3.93201	1.89251	3.01704
DEAD (Asp-Glu-Ala-Asp) box polypeptide 6 (DDX6)	down regulated	4.9543	4.09237	0.861933	3.01551
kelch domain containing 4 (KLHDC4)	down regulated	4.18076	2.75292	1.42784	3.0048
gallus proteasome (prosome, macropain) 26S subunit, ATPase, 5 (PSMC5)	down regulated	8.14547	7.24823	0.897244	2.99959
gallus tumor protein p53 inducible protein 3 (TP53I3)	down regulated	5.52044	4.1301	1.39034	2.99336
glutamic-oxaloacetic transaminase 2, mitochondrial (aspartate aminotransferase 2) (GOT2)	down regulated	5.53866	3.9224	1.61626	2.97785
gallus trypsin domain containing 1 (TYSND1)	down regulated	4.94667	4.10811	0.838562	2.97328
gallus histone-lysine N-methyltransferase setd3-like (LOC100859337)	down regulated	5.24642	4.62528	0.621145	2.93716
gallus uroporphyrinogen III synthase (UROS)	down regulated	6.9686	4.99939	1.96922	2.92403
gallus keratin, type I cytoskeletal 14-like (LOC100858439)	down regulated	6.50271	4.76333	1.73938	2.91736
gallus Sec61 alpha 2 subunit (S. cerevisiae) (SEC61A2)	down regulated	5.04551	3.75244	1.29307	2.91515
gallus GTPase IMAP family member 7-like (LOC429682)	down regulated	6.6547	4.32531	2.32939	2.906
nuclear mitotic apparatus protein 1 (NUMA1)	down regulated	5.46504	4.44638	1.01865	2.90452
gallus THO complex 2 (THOC2)	down regulated	5.93195	5.09758	0.834371	2.89967
N(alpha)-acetyltransferase 25, NatB auxiliary subunit (NAA25)	down regulated	4.74431	3.70259	1.04172	2.89867
gallus Vpr (HIV-1) binding protein (VPRBP)	down regulated	5.51044	3.92651	1.58394	2.88759
gallus SEC24 family, member C (S. cerevisiae) (SEC24C)	down regulated	6.84539	6.32872	0.516673	2.88713
paraoxonase 2 (PON2)	down regulated	6.2322	5.30941	0.922789	2.87216
gallus unc-51-like kinase 1 (C. elegans) (ULK1)	down regulated	4.55396	3.23968	1.31428	2.87138
peptidase M20 domain containing 1 (PM20D1)	down regulated	6.74962	6.08504	0.664579	2.86284
gallus amylo-alpha-1, 6-glucosidase, 4-alpha-glucanotransferase (AGL)	down regulated	5.97214	4.22514	1.747	2.86263
protein phosphatase 6, catalytic subunit (PPP6C)	down regulated	4.69812	3.90587	0.792241	2.83239
gallus KIAA0247 (KIAA0247)	down regulated	3.95359	2.8077	1.14589	2.83143
DEAD (Asp-Glu-Ala-Asp) box polypeptide 19B (DDX19B)	down regulated	7.55203	6.13555	1.41648	2.81628
programmed cell death 2 (PDCD2)	down regulated	4.73597	2.96887	1.76711	2.81468
gallus atlastin-2-like (LOC100859117)	down regulated	5.36314	4.55024	0.8129	2.81311
gallus ribosomal protein S2 (RPS2)	down regulated	10.232	9.08807	1.14396	2.81054
gallus myosin ID (MYO1D)	down regulated	4.60274	3.6795	0.923232	2.80635
fragile X mental retardation, autosomal homolog 1 (FXR1)	down regulated	4.83324	3.82879	1.00445	2.79515
LIM domain binding 1 (LDB1)	down regulated	5.2366	3.23201	2.00459	2.79046
gallus REX2, RNA exonuclease 2 homolog (S. cerevisiae) (REXO2)	down regulated	5.3133	4.44842	0.864887	2.78651
ATG7 autophagy related 7 homolog (S. cerevisiae) (ATG7)	down regulated	4.81426	3.75479	1.05948	2.78156
nuclear receptor coactivator 4 (NCOA4)	down regulated	7.50601	6.78646	0.719555	2.77614
gallus keratin, type I cytoskeletal 17-like (LOC772080)	down regulated	6.50319	4.8195	1.6837	2.76601
microtubule-associated protein, RP/EB family, member 2 (MAPRE2)	down regulated	5.09611	3.58248	1.51363	2.74867
gallus bromodomain and PHD finger containing, 3 (BRPF3)	down regulated	4.98252	3.11679	1.86573	2.7283
gallus guanylate-binding protein 4-like (LOC415922)	down regulated	4.26403	3.04241	1.22161	2.7213
gallus solute carrier family 35, member A4 (SLC35A4)	down regulated	4.69975	3.31035	1.3894	2.70018
TraB domain containing (TRABD)	down regulated	4.62954	4.04122	0.588324	2.67414
protein phosphatase 2A activator, regulatory subunit 4 (PPP2R4)	down regulated	6.07841	5.33923	0.73918	2.67145
NFKB inhibitor interacting Ras-like 2 (NKIRAS2)	down regulated	5.27607	3.52756	1.74851	2.66663
gallus ATP-binding cassette, sub-family B (MDR/TAP)	down regulated	5.34069	3.54143	1.79926	2.66324
gallus phosphoribosyl pyrophosphate synthetase 1, transcript variant 1 (PRPS1)	down regulated	7.38945	6.79431	0.595139	2.64509
chaperonin containing TCP1, subunit 6A (zeta 1) (CCT6A)	down regulated	5.9668	4.60152	1.36529	2.6444
spermatid perinuclear RNA binding protein (STRBP)	down regulated	4.48849	2.79598	1.6925	2.64339
gallus myeloid/lymphoid or mixed-lineage leukemia (trithorax homolog, Drosophila); translocated to, 10 (MLLT10)	down regulated	3.8589	2.73244	1.12647	2.64277
gallus crystallin, zeta (quinone reductase)-like 1 (CRYZL1)	down regulated	5.26036	3.79016	1.47019	2.63397
gallus KIAA0564 (KIAA0564)	down regulated	4.43281	3.46662	0.966196	2.63196
gallus alpha-aspartyl dipeptidase (LOC424109)	down regulated	7.52327	6.57356	0.949707	2.60958
gallus ubiquitin specific peptidase 44 (USP44)	down regulated	4.20745	1.12135	3.0861	2.60204
gallus Fas-activated serine/threonine kinase (FASTK)	down regulated	6.20579	5.02674	1.17905	2.59125
gallus serine/threonine kinase 38, transcript variant 1 (STK38)	down regulated	3.84842	2.69112	1.15731	2.58583
gallus eukaryotic translation initiation factor 4E binding protein 1 (EIF4EBP1)	down regulated	9.34275	8.62058	0.722172	2.57927
gallus 2-oxoglutarate and iron-dependent oxygenase domain containing 2 (OGFOD2)	down regulated	4.0207	2.43274	1.58796	2.57889
gallus vacuolar protein sorting 11 homolog (S. cerevisiae) (VPS11)	down regulated	5.90051	5.19304	0.707466	2.57736
transducin (beta)-like 3 (TBL3)	down regulated	5.54564	4.32377	1.22187	2.56335
gallus nuclear protein localization 4 homolog (S. cerevisiae) (NPLOC4)	down regulated	6.29244	5.07076	1.22168	2.55948
gallus CREB binding protein (CREBBP)	down regulated	4.79687	3.78342	1.01344	2.55344
keratin 15 (KRT15)	down regulated	7.81506	6.20319	1.61187	2.53786
gallus chromosome 10 open reading frame, human C15orf40 (C10H15orf40)	down regulated	5.57848	4.49552	1.08296	2.53314
gallus glycoprotein Ib (platelet)	down regulated	5.02588	3.74607	1.27981	2.53001
gallus survival motor neuron domain containing 1 (SMNDC1)	down regulated	6.63221	5.40671	1.2255	2.50696
tubulin, beta 2B class IIb (TUBB2B)	down regulated	5.33869	4.0174	1.32129	2.50584
lactotransferrin (LTF)	down regulated	11.2518	10.4311	0.820691	2.50517
gallus uncharacterized LOC100858954 (LOC100858954)	down regulated	3.61432	2.21831	1.396	2.50364
gallus forkhead box N3, transcript variant 1 (FOXN3)	down regulated	3.75188	1.91181	1.84007	2.49808
RAN, member RAS oncogene family (RAN)	down regulated	7.846	6.45515	1.39085	2.49597
gallus guanine deaminase (GDA)	down regulated	3.84757	2.10694	1.74063	2.48943
gallus E3 ubiquitin-protein ligase RNF216-like (LOC100858268)	down regulated	4.50818	2.86802	1.64016	2.48197
gallus uncharacterized LOC100858948 (LOC100858948)	down regulated	3.50494	1.96432	1.54062	2.4815
gallus family with sequence similarity 54, member B (FAM54B)	down regulated	5.16833	3.57813	1.5902	2.47453
CDK5 regulatory subunit associated protein 3 (CDK5RAP3)	down regulated	6.54095	5.11392	1.42703	2.47395
gallus BBSome-interacting protein 1-like (LOC100858359)	down regulated	6.2416	4.88888	1.35272	2.46652
gallus KIAA1919 (KIAA1919)	down regulated	3.33502	1.52732	1.8077	2.46479
gallus flotillin-1-like (LOC100857849)	down regulated	4.11965	2.9935	1.12615	2.46417
gallus low density lipoprotein receptor adaptor protein 1 (LDLRAP1)	down regulated	3.826	2.96121	0.864795	2.46264
poly (ADP-ribose) polymerase 1 (PARP1)	down regulated	5.94241	4.69959	1.24282	2.44931
gallus KIAA1731 ortholog (KIAA1731)	down regulated	3.62394	2.56156	1.06238	2.44449
gallus family with sequence similarity 108, member A1 (FAM108A1)	down regulated	5.26211	4.12689	1.13522	2.42665
RAB35, member RAS oncogene family (RAB35)	down regulated	5.36355	5.05144	0.312109	2.42196
zinc finger CCCH-type containing 11A (ZC3H11A)	down regulated	3.5531	1.86624	1.68685	2.41597
SET domain containing 3 (SETD3)	down regulated	4.97123	3.87354	1.0977	2.40503
bridging integrator 1 (BIN1)	down regulated	5.24788	4.25661	0.991273	2.40321
gallus vacuolar protein sorting 16 homolog (S. cerevisiae)	down regulated	6.52724	5.60494	0.922298	2.39123
gallus PHD finger protein 6 (PHF6)	down regulated	3.19253	1.99799	1.19454	2.3857
gallus aldehyde dehydrogenase 6 family, member A1 (ALDH6A1)	down regulated	4.87489	3.95271	0.922178	2.38475
glucosidase, alpha; neutral C (GANC)	down regulated	4.01865	2.43215	1.58651	2.38413
AT rich interactive domain 4A (RBP1-like) (ARID4A)	down regulated	6.09799	4.92885	1.16914	2.36467
GA binding protein transcription factor, alpha subunit 60kDa (GABPA)	down regulated	5.92213	4.65491	1.26722	2.36351
gallus zinc finger protein, multitype 1 (ZFPM1)	down regulated	5.54796	4.04537	1.50259	2.36309
gallus chromodomain helicase DNA binding protein 9 (CHD9)	down regulated	4.04022	2.31368	1.72654	2.34595
isoleucyl-tRNA synthetase 2, mitochondrial (IARS2)	down regulated	6.76137	5.53849	1.22288	2.33962
gallus protein tyrosine phosphatase, receptor type, A, transcript variant 2 (PTPRA)	down regulated	4.35457	3.65797	0.696599	2.33682
gallus REX4, RNA exonuclease 4 homolog (S. cerevisiae) (REXO4)	down regulated	4.06998	2.13064	1.93934	2.33561
CCR4-NOT transcription complex, subunit 10 (CNOT10)	down regulated	4.92336	3.56916	1.3542	2.33438
gallus rhomboid 5 homolog 2 (Drosophila) (RHBDF2)	down regulated	5.2489	3.44212	1.80677	2.31683
keratin 14 (KRT14)	down regulated	6.64199	5.23375	1.40824	2.31548
WW domain containing E3 ubiquitin protein ligase 1 (WWP1)	down regulated	6.25164	5.09883	1.15281	2.31329
gallus UV excision repair protein RAD23 homolog A-like (LOC100859241)	down regulated	5.37011	4.46277	0.907341	2.31168
gallus ribosomal protein S6 kinase-like 1 (RPS6KL1)	down regulated	3.90132	1.58386	2.31746	2.31041
gallus chloride channel, nucleotide-sensitive, 1A (CLNS1A)	down regulated	5.38808	4.50197	0.886109	2.29645
serine/threonine kinase 4 (STK4)	down regulated	5.70078	5.03667	0.664115	2.29047
heparan sulfate 6-O-sulfotransferase 1 (HS6ST1)	down regulated	3.69838	2.31444	1.38394	2.28636
gallus complement component 1, q subcomponent binding protein (C1QBP)	down regulated	7.50678	4.36216	3.14462	2.28132
gallus perilipin 3-like (LOC420156)	down regulated	6.19747	4.98398	1.21348	2.27815
MHC B-G antigen (B-G)	down regulated	6.00397	3.58259	2.42138	2.27302
suppressor of variegation 3-9 homolog 2 (Drosophila) (SUV39H2)	down regulated	4.7612	3.52443	1.23677	2.2705
gallus acyl-CoA binding domain containing 6 (ACBD6)	down regulated	5.75084	4.88851	0.862333	2.2676
gallus GPN-loop GTPase 2 (GPN2)	down regulated	3.21878	2.04434	1.17445	2.26093
gem (nuclear organelle) associated protein 4 (GEMIN4)	down regulated	6.81619	5.95875	0.857437	2.2609
transglutaminase 2 (C polypeptide, protein-glutamine-gamma-glutamyltransferase) (TGM2)	down regulated	6.30246	5.54572	0.756737	2.25402
gallus alanine-glyoxylate aminotransferase 2-like 1 (AGXT2L1)	down regulated	8.52509	7.47359	1.0515	2.23511
lysophospholipase II (LYPLA2)	down regulated	6.16061	5.38683	0.773777	2.23282
gallus guanine nucleotide binding protein-like 2 (nucleolar) (GNL2)	down regulated	3.96395	1.68112	2.28283	2.21924
gallus ubiquitin specific peptidase 22 (USP22)	down regulated	4.33777	3.51914	0.818632	2.21381
SWI/SNF related, matrix associated, actin dependent regulator of chromatin, subfamily a, member 4 (SMARCA4)	down regulated	5.39591	4.35546	1.04045	2.21319
gallus keratin 20 (KRT20)	down regulated	8.23534	6.86833	1.36701	2.21178
gallus serine/threonine-protein phosphatase PP1-alpha catalytic subunit-like (LOC100859217)	down regulated	5.03854	3.99372	1.04482	2.20502
gallus zinc finger, DHHC-type containing 4 (ZDHHC4)	down regulated	4.3668	2.83223	1.53457	2.19901
gallus coiled-coil and C2 domain containing 1B (CC2D1B)	down regulated	5.17333	4.6327	0.540622	2.18384
Fanconi anemia, complementation group G (FANCG)	down regulated	3.64293	2.19062	1.45231	2.18333
gallus programmed cell death 1 (PDCD1)	down regulated	4.41019	2.37994	2.03025	2.18312
G protein pathway suppressor 1 (GPS1)	down regulated	5.58622	4.90324	0.682976	2.17711
gallus G elongation factor, mitochondrial 1 (GFM1)	down regulated	4.07286	2.67447	1.39838	2.17698
coatomer protein complex, subunit alpha (COPA)	down regulated	6.95166	5.85589	1.09577	2.17156
glucosamine (N-acetyl)-6-sulfatase (GNS)	down regulated	8.8269	7.57745	1.24945	2.1714
gallus methylosome subunit pICln-like (LOC100857717)	down regulated	5.08791	4.19802	0.889887	2.16761
AT rich interactive domain 3B (BRIGHT-like) (ARID3B)	down regulated	4.05013	3.17665	0.873481	2.15916
gallus glucan (1,4-alpha-)	down regulated	4.64858	3.35358	1.295	2.1578
gallus glycerol-3-phosphate dehydrogenase 1-like (GPD1L)	down regulated	5.33096	4.50207	0.828893	2.15171
gallus ERO1-like beta (S. cerevisiae) (ERO1LB)	down regulated	5.45533	4.63657	0.818768	2.14967
gallus polyhomeotic-like protein 2-like (LOC100857390)	down regulated	3.53218	2.77265	0.759526	2.1453
gallus phosphoseryl-tRNA kinase (PSTK)	down regulated	4.31214	3.71638	0.595765	2.14417
gallus pyridoxal-dependent decarboxylase domain containing 1 (PDXDC1)	down regulated	4.82323	3.43986	1.38337	2.14326
gallus cytoplasmic linker associated protein 1, transcript variant 6 (CLASP1)	down regulated	4.58415	3.92298	0.661172	2.13675
chaperonin containing TCP1, subunit 7 (eta) (CCT7)	down regulated	6.55119	5.0318	1.51939	2.13424
GTP binding protein 4 (GTPBP4)	down regulated	6.98415	5.93622	1.04793	2.1322
gallus family with sequence similarity 149, member A (FAM149A)	down regulated	3.83392	2.67297	1.16095	2.12815
gallus nucleolar transcription factor 1-like (LOC100859792)	down regulated	3.04796	1.95539	1.09257	2.12365
gallus transmembrane protein 192 (TMEM192)	down regulated	4.45308	3.14147	1.31162	2.12083
gallus enoyl CoA hydratase, short chain, 1, mitochondrial (ECHS1)	down regulated	6.72515	5.93322	0.791925	2.11992
gallus spermidine synthase (SRM)	down regulated	4.58734	3.02728	1.56006	2.11145
gallus ubiquitin protein ligase E3B (UBE3B)	down regulated	3.47132	2.5848	0.886519	2.10796
eukaryotic translation initiation factor 2A, 65kDa (EIF2A)	down regulated	4.06238	2.81306	1.24932	2.10023
gallus PCF11, cleavage and polyadenylation factor subunit, homolog (S. cerevisiae) (PCF11)	down regulated	4.54144	3.77243	0.76901	2.09754
fem-1 homolog b (C. elegans) (FEM1B)	down regulated	6.30247	5.35897	0.943502	2.09284
gallus MAX dimerization protein 3 (MXD3)	down regulated	4.18702	3.02359	1.16343	2.09064
gallus mitochondrial translational release factor 1-like (MTRF1L)	down regulated	4.96853	3.84356	1.12498	2.08622
karyopherin alpha 6 (importin alpha 7) (KPNA6)	down regulated	5.57813	4.54124	1.03688	2.08571
pseudouridylate synthase 7 homolog (S. cerevisiae) (PUS7)	down regulated	5.49875	4.53695	0.961799	2.08365
gallus pyrophosphatase (inorganic) 1 (PPA1)	down regulated	6.53864	5.54141	0.997225	2.0759
gallus RNA binding protein S1, serine-rich domain (RNPS1)	down regulated	5.7386	4.51326	1.22533	2.06845
gallus squamous cell carcinoma antigen recognized by T cells 3 (SART3)	down regulated	5.95948	4.77206	1.18742	2.05642
gallus sterile alpha motif domain containing 4A (SAMD4A)	down regulated	4.80276	4.33875	0.464017	2.05394
integrin, alpha 3 (antigen CD49C, alpha 3 subunit of VLA-3 receptor) (ITGA3)	down regulated	4.89126	4.45512	0.436139	2.04161
chromosome 6 open reading frame, human C10orf46 (C6H10orf46)	down regulated	5.39021	4.65763	0.732577	2.0238
gallus tyrosyl-tRNA synthetase 2, mitochondrial (YARS2)	down regulated	4.49899	2.99884	1.50015	2.02344
gallus U2 snRNP-associated SURP domain containing (U2SURP)	down regulated	6.45486	5.66906	0.785795	2.02292
gallus methionyl-tRNA synthetase, cytoplasmic-like (LOC425613)	down regulated	3.31963	2.07835	1.24129	2.02211
gallus ubiquitin protein ligase E3 component n-recognin 5 (UBR5)	down regulated	4.63461	3.97605	0.658557	2.00901
BCL2-associated athanogene 5 (BAG5)	down regulated	5.87018	5.31026	0.559921	2.00828
gallus acyl-CoA dehydrogenase family, member 8 (ACAD8)	down regulated	5.02706	4.28603	0.74103	2.00742
gallus apoptosis-related protein 3-like (LOC776812)	down regulated	6.30642	5.04183	1.26459	1.99625
solute carrier family 25 (mitochondrial carrier; adenine nucleotide translocator)	down regulated	9.78211	8.65977	1.12234	1.9956
gallus unc-50 homolog (C. elegans) (UNC50)	down regulated	5.18883	4.45648	0.732357	1.99442
BSD domain containing 1 (BSDC1)	down regulated	4.92839	3.73069	1.19769	1.99052
baculoviral IAP repeat containing 5 (BIRC5)	down regulated	4.75242	2.67801	2.07442	1.97837
gallus lysine (K)-specific demethylase 4A (KDM4A)	down regulated	6.16452	4.86937	1.29515	1.97466
gallus mitochondrial ribosomal protein S14 (MRPS14)	down regulated	4.05	2.71948	1.33053	1.97274
DNA fragmentation factor, 40kDa, beta polypeptide (caspase-activated DNase) (DFFB)	down regulated	4.01007	3.02583	0.984236	1.96562
gallus uncharacterized LOC770126 (LOC770126)	down regulated	3.49601	2.15167	1.34434	1.96452
gallus ubiquitin specific peptidase 38 (USP38)	down regulated	3.51397	2.50752	1.00645	1.96355
gallus 78 kDa glucose-regulated protein-like (LOC100858388)	down regulated	3.63878	1.78178	1.85699	1.95402
gallus aminopeptidase puromycin sensitive (NPEPPS)	down regulated	5.42519	4.62779	0.797396	1.94736
exosome component 9 (EXOSC9)	down regulated	5.13137	3.98854	1.14283	1.94262
gallus transmembrane protein 33, transcript variant 1 (TMEM33)	down regulated	4.98704	3.92693	1.06011	1.93715
PDS5, regulator of cohesion maintenance, homolog A (S. cerevisiae) (PDS5A)	down regulated	4.2013	3.237	0.964299	1.93392
limb bud and heart development homolog (mouse) (LBH)	down regulated	4.78937	4.22467	0.5647	1.93046
gallus A kinase (PRKA) anchor protein 1 (AKAP1)	down regulated	4.86945	4.175	0.694448	1.92806
developmentally regulated GTP binding protein 1 (DRG1)	down regulated	6.2336	4.95003	1.28357	1.92737
drebrin 1 (DBN1)	down regulated	2.94092	0.604947	2.33597	1.9273
zinc finger, RAN-binding domain containing 2 (ZRANB2)	down regulated	4.94315	4.32492	0.61823	1.92403
ubiquitin-conjugating enzyme E2N (UBE2N)	down regulated	6.11112	5.59881	0.512312	1.92256
gallus ropporin 1-like (ROPN1L)	down regulated	3.69493	2.95935	0.735582	1.9221
CCCTC-binding factor (zinc finger protein) (CTCF)	down regulated	7.43455	5.75371	1.68084	1.91268
PRP3 pre-mRNA processing factor 3 homolog (S. cerevisiae) (PRPF3)	down regulated	5.41021	4.38729	1.02293	1.90505
NAD kinase (NADK)	down regulated	6.16494	5.48411	0.680829	1.90468
ribonuclease H1 (RNASEH1)	down regulated	5.44581	4.56611	0.879699	1.90276
gallus ubiquitin protein ligase E3A (UBE3A)	down regulated	5.05772	4.09188	0.965847	1.89913
gallus integrator complex subunit 1 (INTS1)	down regulated	4.39639	3.15873	1.23766	1.89071
gallus tectonic-2-like (LOC100857705)	down regulated	4.88861	4.21597	0.67264	1.88428
gallus family with sequence similarity 173, member A (FAM173A)	down regulated	4.0681	3.25344	0.814664	1.88342
gallus uncharacterized LOC100857820 (LOC100857820)	down regulated	5.36365	4.10218	1.26147	1.88231
sidekick homolog 1, cell adhesion molecule (chicken) (SDK1)	down regulated	3.06939	2.11602	0.953376	1.8798
RNA binding motif protein 19 (RBM19)	down regulated	5.21157	4.3453	0.866272	1.87897
cleavage and polyadenylation specific factor 3-like (CPSF3L)	down regulated	5.6876	4.44308	1.24452	1.87896
gallus myosin X (MYO10)	down regulated	4.73427	4.05669	0.677577	1.87881
gallus tumor necrosis factor, alpha-induced protein 3 (TNFAIP3)	down regulated	3.6418	2.43012	1.21168	1.87184
exocyst complex component 7 (EXOC7)	down regulated	5.54055	4.78829	0.752262	1.86955
gallus metallo-beta-lactamase domain-containing protein 1-like (LOC100858783)	down regulated	3.30202	1.46624	1.83578	1.86271
gallus uncharacterized LOC768893 (LOC768893)	down regulated	3.96575	2.80606	1.15969	1.85777
gallus cleavage and polyadenylation specific factor 3, 73kDa (CPSF3)	down regulated	6.32093	5.21782	1.1031	1.85753
gallus RUN and SH3 domain containing 1 (RUSC1)	down regulated	5.80347	4.43127	1.37221	1.84522
gallus ATPase, class VI, type 11C (ATP11C)	down regulated	5.00449	3.62955	1.37493	1.83648
gallus ubiquitin-protein ligase E3B-like (LOC776286)	down regulated	4.245	2.92377	1.32123	1.83479
gallus general transcription factor IIE, polypeptide 2, beta 34kDa, transcript variant 2 (GTF2E2)	down regulated	5.90177	5.09354	0.808229	1.83279
gallus cytosolic thiouridylase subunit 2 homolog (S. pombe) (CTU2)	down regulated	4.59948	3.12055	1.47894	1.83119
gallus microtubule-associated protein RP/EB family member 3-like (LOC100857732)	down regulated	4.40976	3.65875	0.751015	1.82685
forkhead box A2 (FOXA2)	down regulated	4.10779	2.4043	1.70349	1.82532
SAP domain containing ribonucleoprotein (SARNP)	down regulated	4.59366	3.42251	1.17115	1.81767
gallus PHD and ring finger domains 1 (PHRF1)	down regulated	5.74264	4.76006	0.982575	1.81487
gallus acyl-CoA synthetase family member 3 (ACSF3)	down regulated	3.95306	2.65305	1.30001	1.80719
family with sequence similarity 125, member B (FAM125B)	down regulated	4.83662	4.0116	0.825021	1.8057
gallus uncharacterized LOC100857219 (LOC100857219)	down regulated	4.2419	1.30713	2.93478	1.80241
gallus glyoxylate reductase/hydroxypyruvate reductase (GRHPR)	down regulated	6.62411	4.57466	2.04946	1.80122
mitochondrial ribosomal protein L45 (MRPL45)	down regulated	6.11137	4.89408	1.21729	1.78711
gallus Wolf-Hirschhorn syndrome candidate 1-like 1, transcript variant 1 (WHSC1L1)	down regulated	4.57138	3.24901	1.32238	1.78577
gallus transmembrane protein 106C, transcript variant 1 (TMEM106C)	down regulated	5.66862	4.64934	1.01928	1.78121
gallus GLI pathogenesis-related 2 (GLIPR2)	down regulated	6.80164	5.86686	0.934776	1.77723
gallus lysine (K)-specific demethylase 6A (KDM6A)	down regulated	3.81084	3.02185	0.788984	1.7736
gallus insulin receptor, transcript variant 1 (INSR)	down regulated	4.80183	4.52064	0.281191	1.76698

## Sheet: contrast E19-E21
gene name	19-21 down/up regulation	Lsmean Day E19	Lsmean Day E21	Diff of Day = (E19)-(E21)	-log10(p-value) for Diff of Day = (E19)-(E21)
chromosome 5 open reading frame, human C11orf96 (C5H11orf96)	up regulated	5.37786	8.31135	-2.93348	4.72049
gallus insulin-like growth factor binding protein 5 (IGFBP5)	up regulated	2.73922	4.724	-1.98477	4.25515
gallus ropporin 1-like (ROPN1L)	up regulated	2.95935	4.80103	-1.84168	4.21767
gallus ABI family, member 3 (ABI3)	up regulated	4.2035	5.46429	-1.26079	4.20428
gallus 1-aminocyclopropane-1-carboxylate synthase homolog (Arabidopsis)(non-functional) (ACCS)	up regulated	3.0355	6.19354	-3.15804	4.18932
NEDD4 binding protein 1 (N4BP1)	up regulated	4.62597	5.38884	-0.76287	4.08019
matrix Gla protein (MGP)	up regulated	9.3326	10.9847	-1.6521	3.7008
gallus influenza virus NS1A binding protein (IVNS1ABP)	up regulated	5.66094	6.9288	-1.26786	3.63678
gallus galactose-3-O-sulfotransferase 2 (GAL3ST2)	up regulated	2.37142	6.77065	-4.39923	3.52073
gallus chromosome 1 open reading frame, human C12orf5 (C1H12orf5)	up regulated	3.48703	4.55645	-1.06942	3.47842
tyrosylprotein sulfotransferase 2 (TPST2)	up regulated	4.05566	5.13306	-1.0774	3.44583
CDC42 binding protein kinase alpha (DMPK-like) (CDC42BPA)	up regulated	4.32945	4.96241	-0.63296	3.3946
gallus syntaxin binding protein 5 (tomosyn)	up regulated	3.37216	4.75839	-1.38623	3.37504
gallus solute carrier family 4, sodium bicarbonate transporter, member 10 (SLC4A10)	up regulated	2.15215	3.94835	-1.7962	3.33941
gallus elastin (supravalvular aortic stenosis, Williams-Beuren syndrome)	up regulated	4.5063	6.05852	-1.55222	3.10231
gallus transmembrane protein 62 (TMEM62)	up regulated	2.07031	3.5846	-1.51429	3.02371
sorting nexin 10 (SNX10)	up regulated	4.7016	5.62369	-0.92209	2.98428
gallus SEC24 family, member C (S. cerevisiae) (SEC24C)	up regulated	6.32872	6.91253	-0.58381	2.97552
gallus glycogen synthase 2 (liver)	up regulated	3.09385	4.17452	-1.08067	2.97524
gallus tubulointerstitial nephritis antigen (TINAG)	up regulated	5.31592	6.40886	-1.09295	2.95622
HECT domain and ankyrin repeat containing, E3 ubiquitin protein ligase 1 (HACE1)	up regulated	2.37567	3.65802	-1.28235	2.93199
adaptor-related protein complex 3, sigma 1 subunit (AP3S1)	up regulated	6.79806	7.67305	-0.87499	2.8379
gallus beta-1,3-N-acetylgalactosaminyltransferase 2 (B3GALNT2)	up regulated	3.60531	4.49899	-0.89368	2.75235
kelch domain containing 2 (KLHDC2)	up regulated	4.52263	5.06557	-0.54293	2.75053
gallus family with sequence similarity 54, member B (FAM54B)	up regulated	3.57813	5.4919	-1.91377	2.74323
transmembrane protein 170A (TMEM170A)	up regulated	3.73822	4.67995	-0.94173	2.69784
NADH dehydrogenase (ubiquinone) 1 beta subcomplex, 5, 16kDa (NDUFB5)	up regulated	5.4508	6.42428	-0.97347	2.61332
corticotropin releasing hormone (CRH)	up regulated	6.56045	7.97394	-1.41349	2.58239
gallus ectonucleoside triphosphate diphosphohydrolase 4 (ENTPD4)	up regulated	4.06168	5.25137	-1.18969	2.53139
gallus glucan (1,4-alpha-)	up regulated	3.35358	5.00667	-1.65309	2.53028
gallus homocysteine-inducible, endoplasmic reticulum stress-inducible, ubiquitin-like domain member 1 (HERPUD1)	up regulated	3.39931	4.99952	-1.60021	2.516
gallus transmembrane protein 33, transcript variant 1 (TMEM33)	up regulated	3.92693	5.40006	-1.47313	2.48278
gallus synovial sarcoma translocation gene on chromosome 18-like 2 (SS18L2)	up regulated	4.55767	5.28723	-0.72956	2.46557
gallus Lyrm7 homolog (mouse) (LYRM7)	up regulated	3.7371	4.61158	-0.87449	2.44652
ras homolog gene family, member B (RHOB)	up regulated	6.26748	6.86919	-0.60171	2.43955
transmembrane protein 183A (TMEM183A)	up regulated	4.81284	5.64735	-0.83451	2.43402
gallus NCK-associated protein 1 (NCKAP1)	up regulated	4.72148	5.50622	-0.78473	2.3848
core-binding factor, beta subunit (CBFB)	up regulated	4.78692	5.79005	-1.00313	2.37037
gallus 78 kDa glucose-regulated protein-like (LOC100858388)	up regulated	1.78178	4.11964	-2.33786	2.35803
gallus mitogen-activated protein kinase kinase kinase 4 (MAP3K4)	up regulated	2.86192	3.69757	-0.83565	2.35529
transmembrane protein 229B (TMEM229B)	up regulated	4.04448	5.51058	-1.4661	2.32075
protein disulfide isomerase family A, member 4 (PDIA4)	up regulated	3.67101	4.69825	-1.02724	2.27051
gallus pyridoxal-dependent decarboxylase domain containing 1 (PDXDC1)	up regulated	3.43986	5.00748	-1.56762	2.25446
gallus uncharacterized LOC425001 (LOC425001)	up regulated	3.18613	4.98443	-1.79829	2.2418
gallus THUMP domain containing 3, transcript variant 2 (THUMPD3)	up regulated	4.2135	5.20851	-0.995	2.23852
YY1 associated factor 2 (YAF2)	up regulated	4.06843	4.80218	-0.73375	2.23571
female expressed transcript 1 (FET1)	up regulated	4.9502	6.12819	-1.17799	2.23195
solute carrier family 46, member 3 (SLC46A3)	up regulated	6.97624	8.31074	-1.3345	2.22811
heat shock protein 70kDa family, member 13 (HSPA13)	up regulated	3.87152	4.55461	-0.68309	2.21206
gallus sterol regulatory element binding transcription factor 2 (SREBF2)	up regulated	4.10306	4.92722	-0.82416	2.21072
gallus ubiquitin specific peptidase 33 (USP33)	up regulated	5.8753	7.02207	-1.14677	2.20641
gallus myosin VIIA (MYO7A)	up regulated	3.91549	4.87647	-0.96097	2.20175
gallus uncharacterized LOC419592 (LOC419592)	up regulated	1.51828	4.16858	-2.65031	2.19969
gallus aldo-keto reductase family 1, member D1 (delta 4-3-ketosteroid-5-beta-reductase)	up regulated	1.94185	3.56238	-1.62053	2.19245
gallus family with sequence similarity 149, member A (FAM149A)	up regulated	2.67297	3.94976	-1.27679	2.19235
aryl hydrocarbon receptor (AHR)	up regulated	3.25964	4.42894	-1.1693	2.17517
gallus beta-microseminoprotein-like (LOC100858647)	up regulated	3.13013	5.45122	-2.32108	2.17249
gallus 1-acylglycerol-3-phosphate O-acyltransferase 2 (lysophosphatidic acid acyltransferase, beta) (AGPAT2)	up regulated	4.80505	6.34645	-1.5414	2.17173
transmembrane protein 41B (TMEM41B)	up regulated	4.48451	4.85494	-0.37043	2.1692
gallus organic solute transporter beta, transcript variant 2 (OSTBETA)	up regulated	1.11881	3.1767	-2.05789	2.16389
gallus cytochrome b5 reductase 2 (CYB5R2)	up regulated	4.34878	5.32166	-0.97288	2.16271
gallus fatty acid amide hydrolase-like (LOC418339)	up regulated	4.06412	4.87808	-0.81395	2.14471
gallus proteasome (prosome, macropain) 26S subunit, ATPase, 5 (PSMC5)	up regulated	7.24823	7.92526	-0.67703	2.13189
gallus asparagine-linked glycosylation 2, alpha-1,3-mannosyltransferase homolog (S. cerevisiae) (ALG2)	up regulated	4.46251	4.96382	-0.50132	2.12004
ubiquitin-conjugating enzyme E2H (UBE2H)	up regulated	6.95806	7.47784	-0.51979	2.11112
gallus serine palmitoyltransferase, long chain base subunit 1 (SPTLC1)	up regulated	4.53801	5.16521	-0.6272	2.1083
gallus post-GPI attachment to proteins factor 2-like (LOC100859632)	up regulated	3.75013	4.67893	-0.9288	2.08767
glucosidase, alpha; neutral C (GANC)	up regulated	2.43215	3.9136	-1.48145	2.07589
retinoic acid receptor responder (tazarotene induced) 1 (RARRES1)	up regulated	5.83429	7.09131	-1.25702	2.05312
proteasome (prosome, macropain) assembly chaperone 1 (PSMG1)	up regulated	4.31734	5.00172	-0.68438	2.05041
choline/ethanolamine phosphotransferase 1 (CEPT1)	up regulated	4.33809	5.92546	-1.58737	2.0487
ADP-ribosylation factor-like 5B (ARL5B)	up regulated	4.16503	4.88721	-0.72219	2.0374
syndecan 2 (SDC2)	up regulated	5.43624	6.28373	-0.84749	2.0336
ST3 beta-galactoside alpha-2,3-sialyltransferase 1 (ST3GAL1)	up regulated	5.66598	6.42961	-0.76363	2.02099
dolichyl pyrophosphate phosphatase 1 (DOLPP1)	up regulated	3.8005	5.22071	-1.42022	2.02026
gallus prenylcysteine oxidase 1 (PCYOX1)	up regulated	5.3854	6.5286	-1.14319	2.00902
TIA1 cytotoxic granule-associated RNA binding protein (TIA1)	up regulated	4.59579	5.54122	-0.94543	2.00744
interleukin-1 receptor-associated kinase 4 (IRAK4)	up regulated	2.99433	3.75564	-0.76131	1.99447
gallus centromere protein V (CENPV)	up regulated	6.71387	7.38912	-0.67525	1.99228
creatine kinase, brain (CKB)	up regulated	5.92373	7.60999	-1.68627	1.98319
gallus tyrosyl-DNA phosphodiesterase 2 (TDP2)	up regulated	3.50101	4.90927	-1.40826	1.97215
WW domain containing E3 ubiquitin protein ligase 1 (WWP1)	up regulated	5.09883	6.16932	-1.07049	1.97118
fatty acid synthase (FASN)	up regulated	4.70333	5.72595	-1.02262	1.94463
gallus chloride channel 3 (CLCN3)	up regulated	5.7153	6.26618	-0.55088	1.94143
gallus AD012Z (LOC407092)	up regulated	5.67994	6.15218	-0.47224	1.94051
gallus transmembrane protein 82 (TMEM82)	up regulated	4.7852	5.36259	-0.5774	1.93044
gallus endoplasmic reticulum protein 29 (ERP29)	up regulated	5.27033	6.16824	-0.89791	1.92973
gallus transmembrane protein 2-like, transcript variant 1 (LOC427250)	up regulated	2.37362	3.31549	-0.94187	1.92792
heat shock 27kDa protein 1 (HSPB1)	up regulated	4.21298	5.20816	-0.99518	1.92566
gallus uncharacterized LOC420807 (LOC420807)	up regulated	5.15975	6.13119	-0.97145	1.92428
gallus eukaryotic translation initiation factor 4E binding protein 1 (EIF4EBP1)	up regulated	8.62058	9.20469	-0.58411	1.91788
fatty acid binding protein 5 (psoriasis-associated) (FABP5)	up regulated	3.97654	5.89293	-1.91639	1.91674
collagen, type IV, alpha 1 (COL4A1)	up regulated	6.71258	7.55196	-0.83939	1.90838
pyruvate dehyrogenase phosphatase catalytic subunit 1 (PDP1)	up regulated	4.77125	5.93386	-1.16261	1.87544
gallus SEC31 homolog B (S. cerevisiae)	up regulated	4.37201	4.8704	-0.4984	1.87244
HIG1 hypoxia inducible domain family, member 1A (HIGD1A)	up regulated	3.70967	4.75903	-1.04935	1.86728
gallus Kruppel-like factor 9 (KLF9)	up regulated	3.19752	4.4791	-1.28159	1.86349
adaptor-related protein complex 3, mu 1 subunit (AP3M1)	up regulated	5.37638	6.08981	-0.71343	1.84211
gallus hexokinase domain containing 1 (HKDC1)	up regulated	6.03768	7.15711	-1.11943	1.83107
gallus ATPase, H+ transporting, lysosomal 13kDa, V1 subunit G1 (ATP6V1G1)	up regulated	4.80726	6.0211	-1.21383	1.81807
transmembrane protein, adipocyte asscociated 1 (TPRA1)	up regulated	3.92953	4.56323	-0.6337	1.81655
transmembrane protein 129 (TMEM129)	up regulated	4.33044	4.9695	-0.63907	1.81633
gallus ubiquitin specific peptidase 30 (USP30)	up regulated	3.36515	4.65867	-1.29352	1.80862
gallus galactosamine (N-acetyl)-6-sulfate sulfatase (GALNS)	up regulated	6.57755	7.10326	-0.52571	1.80706
gallus serine/threonine/tyrosine kinase 1 (STYK1)	up regulated	4.21964	5.61875	-1.39911	1.80319
gallus dystonin (DST)	up regulated	4.72361	5.20351	-0.4799	1.80203
gallus MON1 homolog A (yeast) (MON1A)	up regulated	3.80965	4.55531	-0.74567	1.80073
gallus coiled-coil domain containing 56 (CCDC56)	up regulated	5.22562	5.69517	-0.46955	1.78789
gallus synapse defective 1, Rho GTPase, homolog 2 (C. elegans) (SYDE2)	up regulated	3.03617	4.06981	-1.03363	1.7782
gallus phospholipase C, delta 4 (PLCD4)	up regulated	4.50321	5.45495	-0.95174	1.77524
lactotransferrin (LTF)	down regulated	10.4311	8.35636	2.07473	4.71282
hydroxyacyl-CoA dehydrogenase/3-ketoacyl-CoA thiolase/enoyl-CoA hydratase (trifunctional protein)	down regulated	6.84232	5.63438	1.20794	4.37042
ring finger protein 103 (RNF103)	down regulated	7.07085	5.47165	1.59921	4.34439
gallus transmembrane and coiled-coil domains 1 (TMCO1)	down regulated	7.5107	6.76628	0.744426	4.06306
gallus ATG13 autophagy related 13 homolog (S. cerevisiae)	down regulated	6.07257	4.76749	1.30508	4.04503
gallus centrosome and spindle pole associated protein 1 (CSPP1)	down regulated	4.35212	2.90922	1.4429	3.99141
pterin-4 alpha-carbinolamine dehydratase/dimerization cofactor of hepatocyte nuclear factor 1 alpha (TCF1) 2 (PCBD2)	down regulated	7.90225	6.38262	1.51963	3.88504
brain abundant, membrane attached signal protein 1 (BASP1)	down regulated	5.61381	4.62207	0.991742	3.82962
gallus solute carrier family 16, member 13 (monocarboxylic acid transporter 13) (SLC16A13)	down regulated	7.09057	4.60748	2.48309	3.77784
gallus alanine-glyoxylate aminotransferase 2-like 1 (AGXT2L1)	down regulated	7.47359	5.47046	2.00313	3.57594
gallus synaptotagmin-like protein 3-like (LOC100858462)	down regulated	6.17269	5.1303	1.04239	3.53116
gallus zinc finger protein 502-like (LOC100859497)	down regulated	5.28496	4.00886	1.27609	3.49774
gallus claudin-3-like (LOC417474)	down regulated	6.58655	4.24357	2.34298	3.4906
Gal 6 (GAL6)	down regulated	6.74984	5.03019	1.71965	3.38158
claudin 3 (CLDN3)	down regulated	7.08607	5.63274	1.45332	3.36665
growth hormone receptor (GHR)	down regulated	4.5421	3.09834	1.44376	3.36478
short chain dehydrogenase/reductase family 16C, member 5 (SDR16C5)	down regulated	5.65656	4.49742	1.15915	3.29988
gallus acetyl-CoA acetyltransferase 1 (ACAT1)	down regulated	8.52129	7.34798	1.17331	3.20682
myosin IA (MYO1A)	down regulated	7.82492	5.12471	2.7002	3.2027
gallus oxysterol binding protein-like 10 (OSBPL10)	down regulated	6.48824	5.55821	0.930027	3.15647
gallus myeloid-associated differentiation marker homolog (LOC100857467)	down regulated	6.24605	4.38376	1.86229	3.12858
gallus protein phosphatase 1, regulatory (inhibitor) subunit 3B (PPP1R3B)	down regulated	4.04526	2.29581	1.74946	3.12047
endosulfine alpha (ENSA)	down regulated	8.6107	7.0813	1.5294	3.11363
gallus nitric oxide synthase 1 (neuronal) adaptor protein (NOS1AP)	down regulated	5.90519	4.49133	1.41386	3.09471
gallus solute carrier family 12 (sodium/potassium/chloride transporters)	down regulated	6.88323	6.0419	0.841332	3.09034
gallus phosphoribosyl pyrophosphate synthetase 1, transcript variant 1 (PRPS1)	down regulated	6.79431	6.0081	0.786209	3.0518
GATA binding protein 6 (GATA6)	down regulated	5.179	3.90631	1.27269	3.01738
BCL2-like 1 (BCL2L1)	down regulated	4.93001	4.08998	0.840031	3.00779
retinoid X receptor, gamma (RXRG)	down regulated	6.18304	5.07192	1.11113	2.98309
otokeratin (LOC395772)	down regulated	8.57656	6.92499	1.65157	2.98096
gallus gamma-glutamyltransferase 7 (GGT7)	down regulated	5.42264	3.74078	1.68186	2.97455
zinc finger protein 593 (ZNF593)	down regulated	12.0593	10.4242	1.63512	2.96258
gallus myosin-XV-like (LOC417377)	down regulated	3.62972	2.03533	1.59438	2.95983
gallus indoleamine-pyrrole 2,3 dioxygenase-like 1 (INDOL1)	down regulated	4.94644	3.76194	1.1845	2.90498
gallus keratin, type I cytoskeletal 14-like (LOC100858439)	down regulated	4.76333	2.72001	2.04332	2.87079
gallus apoptosis-inducing factor, mitochondrion-associated, 3, transcript variant 1 (AIFM3)	down regulated	5.13893	3.90484	1.23408	2.86699
gallus arrestin domain containing 2 (ARRDC2)	down regulated	4.3503	3.16425	1.18605	2.8636
glycoprotein M6B (GPM6B)	down regulated	4.08746	3.10384	0.983615	2.86066
gallus lecithin-cholesterol acyltransferase (LCAT)	down regulated	6.5154	5.41228	1.10312	2.85849
gallus insulin receptor, transcript variant 1 (INSR)	down regulated	4.52064	3.89197	0.628667	2.81828
gallus eukaryotic translation elongation factor 1 delta (guanine nucleotide exchange protein) (EEF1D)	down regulated	8.28953	7.76183	0.5277	2.81125
glyoxylate reductase 1 homolog (Arabidopsis) (GLYR1)	down regulated	5.73864	4.84643	0.892207	2.79623
keratin 15 (KRT15)	down regulated	6.20319	4.2363	1.96689	2.78368
gallus spectrin repeat containing, nuclear envelope 2 (SYNE2)	down regulated	5.7886	5.13312	0.655475	2.75255
THO complex 5 (THOC5)	down regulated	5.05398	3.61291	1.44108	2.6872
gallus dynamin binding protein (DNMBP)	down regulated	7.7736	6.50881	1.26479	2.68648
gallus keratin, type I cytoskeletal 17-like (LOC772080)	down regulated	4.8195	2.89843	1.92107	2.67272
gallus macrophage migration inhibitory factor-like (LOC100857237)	down regulated	9.69159	7.2425	2.44909	2.66614
gallus abhydrolase domain containing 2 (ABHD2)	down regulated	4.84811	3.85117	0.996943	2.66395
gallus solute carrier family 43, member 2 (SLC43A2)	down regulated	5.34017	4.48055	0.859618	2.66118
peroxiredoxin 6 (PRDX6)	down regulated	8.24276	6.80024	1.44252	2.66088
keratin 14 (KRT14)	down regulated	5.23375	3.38389	1.84986	2.65065
gallus serglycin (SRGN)	down regulated	6.3311	5.57413	0.756978	2.63595
RUN and FYVE domain containing 1 (RUFY1)	down regulated	5.17464	4.4395	0.73514	2.61917
K(lysine) acetyltransferase 2A (KAT2A)	down regulated	9.68093	7.30422	2.3767	2.61227
FERM, RhoGEF (ARHGEF) and pleckstrin domain protein 1 (chondrocyte-derived) (FARP1)	down regulated	5.36129	4.71167	0.649613	2.59558
sphingomyelin phosphodiesterase, acid-like 3B (SMPDL3B)	down regulated	5.19657	3.89335	1.30322	2.58389
gallus basic helix-loop-helix family, member e40 (BHLHE40)	down regulated	5.94173	5.04332	0.898413	2.58103
gallus smoothened, frizzled family receptor (SMO)	down regulated	3.37537	2.04925	1.32612	2.57847
F11 receptor (F11R)	down regulated	8.79406	7.97617	0.817885	2.56206
24-dehydrocholesterol reductase (DHCR24)	down regulated	3.80675	1.08588	2.72087	2.54653
Fanconi anemia, complementation group I (FANCI)	down regulated	7.61252	6.64484	0.967674	2.5459
nuclear receptor coactivator 1 (NCOA1)	down regulated	4.25497	2.97416	1.28082	2.52501
B locus M alpha chain 1 (BMA1)	down regulated	3.85158	2.32601	1.52557	2.52369
gallus NCK interacting protein with SH3 domain (NCKIPSD)	down regulated	5.36476	3.91985	1.44491	2.51634
vitronectin (VTN)	down regulated	4.71695	3.17796	1.53899	2.51456
trinucleotide repeat containing 15 (TNRC15)	down regulated	6.7717	6.15705	0.614649	2.51386
gallus SREBF chaperone (SCAP)	down regulated	5.59625	4.14379	1.45247	2.50698
gallus protein tyrosine phosphatase, non-receptor type 13 (APO-1/CD95 (Fas)-associated phosphatase) (PTPN13)	down regulated	3.7617	2.78783	0.97387	2.49133
myosin, heavy chain 9, non-muscle (MYH9)	down regulated	6.13038	5.17765	0.952723	2.49031
gallus scavenger receptor class B, member 1 (SCARB1)	down regulated	7.7222	6.2754	1.4468	2.47674
integrin, beta 3 (platelet glycoprotein IIIa, antigen CD61) (ITGB3)	down regulated	3.72694	2.55855	1.16839	2.45246
gallus uncharacterized LOC100859223 (LOC100859223)	down regulated	5.45878	4.6216	0.837185	2.45159
GTP binding protein 1 (GTPBP1)	down regulated	4.99349	4.42114	0.57235	2.43279
gallus chromosome 18 open reading frame, human C17orf48 (C18H17orf48)	down regulated	5.79178	4.31225	1.47953	2.42835
paraoxonase 2 (PON2)	down regulated	5.30941	4.42236	0.887046	2.42617
gallus dehydrogenase/reductase SDR family member 13-like (LOC100858939)	down regulated	7.80112	6.29453	1.5066	2.40757
microsomal triglyceride transfer protein (MTTP)	down regulated	5.7736	4.52738	1.24622	2.3984
gallus bile acid CoA: amino acid N-acyltransferase (glycine N-choloyltransferase) (BAAT)	down regulated	7.22775	5.50324	1.72451	2.39027
gallus ras-related protein Rab-7b-like (LOC771782)	down regulated	8.12913	7.37875	0.75037	2.38863
gallus activin A receptor, type IC (ACVR1C)	down regulated	3.24965	1.71016	1.53949	2.36302
gallus monoamine oxidase B (MAOB)	down regulated	4.93063	3.36538	1.56525	2.34857
gallus aquaporin 5 (AQP5)	down regulated	6.65625	5.75484	0.9014	2.34221
gallus heme oxygenase (decycling) 2 (HMOX2)	down regulated	6.47976	5.95695	0.522811	2.33854
gallus tubulin alpha-5 chain-like (LOC100857247)	down regulated	4.86702	4.01865	0.848364	2.3341
endothelial PAS domain protein 1 (EPAS1)	down regulated	4.52949	3.73705	0.792437	2.33201
dihydroorotate dehydrogenase (DHODH)	down regulated	6.80169	5.37333	1.42836	2.31331
gallus placenta growth factor-like (LOC771832)	down regulated	4.94497	3.3566	1.58837	2.3096
laminin, beta 2 (laminin S) (LAMB2)	down regulated	5.80746	4.504	1.30346	2.27834
smooth muscle protein phosphatase type 1-binding subunit (LOC395787)	down regulated	9.04477	8.39009	0.654688	2.27813
gallus solute carrier family 39 (zinc transporter)	down regulated	3.26451	2.09199	1.17253	2.27676
gallus chromosome 8 open reading frame, human C1orf173 (C8H1orf173)	down regulated	4.13887	3.11788	1.02098	2.27038
cyclin-dependent kinase 3 (CDK3)	down regulated	3.19003	0.476684	2.71335	2.26862
gallus claudin-19-like (LOC100859907)	down regulated	4.29866	3.1624	1.13626	2.26775
RAB35, member RAS oncogene family (RAB35)	down regulated	5.05144	4.68407	0.367377	2.26696
gallus transmembrane protein 115 (TMEM115)	down regulated	6.12742	5.52158	0.605839	2.26612
gallus tubulin alpha-4A chain-like (LOC100857214)	down regulated	4.90955	4.20559	0.703957	2.26411
gallus uncharacterized LOC100857984 (LOC100857984)	down regulated	5.53127	4.66141	0.869852	2.26146
gallus leucine-rich repeat and fibronectin type III domain-containing protein 1-like protein-like (LOC425605)	down regulated	5.4008	3.60161	1.79918	2.25179
dicarbonyl/L-xylulose reductase (DCXR)	down regulated	4.66887	3.9929	0.675969	2.22684
gallus transmembrane protein 220 (TMEM220)	down regulated	7.21824	5.02165	2.19659	2.22654
ribosomal protein SA (RPSA)	down regulated	11.9426	10.6894	1.25324	2.22399
phospholipid transfer protein (PLTP)	down regulated	5.58764	4.12103	1.46661	2.20003
gallus ectonucleotide pyrophosphatase/phosphodiesterase 6 (ENPP6)	down regulated	7.01106	6.08133	0.929734	2.18332
gallus spire homolog 2 (Drosophila) (SPIRE2)	down regulated	5.15188	4.11428	1.0376	2.17829
gallus penta-EF-hand domain containing 1 (PEF1)	down regulated	6.2786	4.58418	1.69442	2.17286
gallus prefoldin subunit 4 (PFDN4)	down regulated	5.30357	4.26573	1.03784	2.16801
family with sequence similarity 45, member A (FAM45A)	down regulated	5.16922	4.40923	0.759986	2.1498
gallus alpha-N-acetylgalactosaminide alpha-2,6-sialyltransferase 2-like (LOC422075)	down regulated	5.78683	4.70463	1.0822	2.14907
gallus unc-93 homolog A (C. elegans) (UNC93A)	down regulated	4.23731	1.999	2.23831	2.12376
tumor protein p53 inducible nuclear protein 1 (TP53INP1)	down regulated	5.90242	3.7527	2.14972	2.11887
ribosomal protein L19 (RPL19)	down regulated	6.2539	5.61451	0.63939	2.11669
gallus acyl-CoA dehydrogenase family, member 8 (ACAD8)	down regulated	4.28603	3.33206	0.953965	2.10355
gallus son of sevenless homolog 2 (Drosophila) (SOS2)	down regulated	4.82744	4.22023	0.607216	2.09718
gallus chromosome 28 open reading frame, human C19orf21 (C28H19orf21)	down regulated	4.04186	2.60068	1.44118	2.08827
intraflagellar transport 81 homolog (Chlamydomonas) (IFT81)	down regulated	3.51189	2.60307	0.908817	2.07667
gallus RAB4A, member RAS oncogene family (RAB4A)	down regulated	3.97397	3.3857	0.588273	2.07331
myeloproliferative leukemia virus oncogene (MPL)	down regulated	5.05304	3.57852	1.47452	2.07099
MARCKS-like 1 (MARCKSL1)	down regulated	4.10596	2.16448	1.94147	2.0635
gallus ERO1-like beta (S. cerevisiae) (ERO1LB)	down regulated	4.63657	3.70609	0.930477	2.05842
tetratricopeptide repeat domain 14 (TTC14)	down regulated	3.37243	2.44977	0.922665	2.05777
gallus UDP-N-acetyl-alpha-D-galactosamine:polypeptide N-acetylgalactosaminyltransferase 2 (GalNAc-T2) (GALNT2)	down regulated	6.59848	5.91868	0.679804	2.04565
gallus Rho guanine nucleotide exchange factor (GEF) 16 (ARHGEF16)	down regulated	6.14316	4.5017	1.64146	2.04417
lactate dehydrogenase A (LDHA)	down regulated	3.55779	2.42615	1.13164	2.04392
MAX dimerization protein 1 (MXD1)	down regulated	4.21868	2.88256	1.33612	2.04281
gallus WAS/WASL interacting protein family, member 2 (WIPF2)	down regulated	5.76511	5.26246	0.502657	2.0422
COMM domain containing 5 (COMMD5)	down regulated	6.91079	5.74638	1.16441	2.03902
nuclear mitotic apparatus protein 1 (NUMA1)	down regulated	4.44638	3.5981	0.84828	2.03829
signal recognition particle 72kDa (SRP72)	down regulated	4.88121	4.11506	0.766152	2.03542
fatty acid binding protein 2, intestinal (FABP2)	down regulated	6.73471	5.59272	1.14199	2.03172
major vault protein (MVP)	down regulated	4.61809	3.76962	0.84847	2.02911
gallus 6-phosphofructo-2-kinase/fructose-2,6-biphosphatase 4-like (LOC100859653)	down regulated	4.78223	3.33967	1.44256	2.01915
gallus plexin D1 (PLXND1)	down regulated	3.6389	2.87965	0.759246	2.01061
gallus mediator complex subunit 12 (MED12)	down regulated	4.1054	2.89327	1.21213	2.01052
albumin (ALB)	down regulated	10.189	9.2703	0.918654	2.00511
gallus forkhead box protein P4-like (LOC100858996)	down regulated	2.86238	1.501	1.36139	2.00475
gallus C1q and tumor necrosis factor related protein 2 (C1QTNF2)	down regulated	3.85588	2.57254	1.28334	2.00211
gallus cysteine-serine-rich nuclear protein 1 (CSRNP1)	down regulated	4.62245	3.00585	1.6166	1.99568
gallus chromosome 3 open reading frame, human C6orf64 (C3H6orf64)	down regulated	6.20679	5.73158	0.475215	1.99474
gallus ragulator complex protein LAMTOR2-like (LOC100859842)	down regulated	7.52351	5.91289	1.61062	1.98426
gallus AT-rich interactive domain-containing protein 3A-like (LOC100858440)	down regulated	5.03237	3.77527	1.25709	1.98088
gallus RAB11 family interacting protein 1 (class I) (RAB11FIP1)	down regulated	3.85695	2.58331	1.27364	1.9808
gallus solute carrier family 6 (neutral amino acid transporter)	down regulated	6.00575	3.55701	2.44874	1.97915
spectrin, beta, non-erythrocytic 1 (SPTBN1)	down regulated	6.00263	5.47011	0.532516	1.97814
leucine proline-enriched proteoglycan (leprecan) 1 (LEPRE1)	down regulated	3.88455	2.92598	0.958579	1.97637
gallus retinol binding protein 2, cellular (RBP2)	down regulated	5.84014	4.01536	1.82478	1.9726
gallus potassium channel tetramerisation domain containing 18 (KCTD18)	down regulated	4.24338	1.64314	2.60024	1.97197
gallus ragulator complex protein LAMTOR1-like (LOC100857186)	down regulated	4.63634	3.33	1.30634	1.96539
AT rich interactive domain 3B (BRIGHT-like) (ARID3B)	down regulated	3.17665	1.97336	1.20329	1.96239
argininosuccinate lyase (ASL1)	down regulated	6.52683	4.99547	1.53137	1.96035
gallus p53 apoptosis effector related to PMP-22-like (PERP)	down regulated	6.6703	5.73692	0.933376	1.95836
ADP-ribosylation-like factor 6 interacting protein 4 (ARL6IP4)	down regulated	4.41781	3.62168	0.796132	1.94584
gallus small VCP/p97-interacting protein-like (LOC771022)	down regulated	3.72559	2.72158	1.00401	1.94216
ribonuclease L (2',5'-oligoisoadenylate synthetase-dependent) (RNASEL)	down regulated	3.61	2.4355	1.1745	1.93812
coiled-coil domain containing 50 (CCDC50)	down regulated	4.92403	3.96382	0.960204	1.93577
gallus arginine/serine-rich coiled-coil 1 (RSRC1)	down regulated	4.12789	3.63705	0.490834	1.92322
gallus family with sequence similarity 116, member B (FAM116B)	down regulated	4.51563	3.98767	0.527958	1.92063
gallus microtubule-associated protein 1S-like (LOC429847)	down regulated	3.45506	2.32928	1.12578	1.91821
gallus zinc finger, SWIM-type containing 5 (ZSWIM5)	down regulated	4.78571	3.58802	1.19769	1.9162
Bruton agammaglobulinemia tyrosine kinase (BTK)	down regulated	5.76645	3.88353	1.88291	1.91138
gallus solute carrier family 35, member A5 (SLC35A5)	down regulated	6.00622	4.68931	1.31691	1.91095
guanine nucleotide binding protein (G protein)	down regulated	5.20558	4.20293	1.00266	1.90588
gallus phospholipase D1, phosphatidylcholine-specific (PLD1)	down regulated	3.90796	3.16888	0.739083	1.90561
gallus protein phosphatase 1, regulatory (inhibitor) subunit 7 (PPP1R7)	down regulated	6.47135	5.10821	1.36315	1.90064
regucalcin (RGN)	down regulated	6.69171	5.6377	1.05401	1.8912
gallus Rho GTPase activating protein 1 (ARHGAP1)	down regulated	4.50957	3.28427	1.2253	1.89067
vesicle-associated membrane protein 3 (cellubrevin) (VAMP3)	down regulated	7.45206	6.69842	0.753641	1.8859
low density lipoprotein receptor-related protein 1 (LRP1)	down regulated	4.85532	4.30936	0.545962	1.88036
gallus chromosome 1 open reading frame, human C11orf67, transcript variant 1 (C1H11orf67)	down regulated	4.36001	2.5339	1.82611	1.87379
gallus myotubularin related protein 3 (MTMR3)	down regulated	3.9625	2.58349	1.37901	1.87277
gallus charged multivesicular body protein 2a-like (LOC100859043)	down regulated	3.68933	2.71084	0.97848	1.86716
gallus cathepsin L1-like (LOC420160)	down regulated	4.40245	3.30791	1.09454	1.86187
lectin, galactoside-binding, soluble, 3 (LGALS3)	down regulated	9.22336	8.2205	1.00286	1.86149
WD repeat and FYVE domain containing 2 (WDFY2)	down regulated	4.01834	2.93229	1.08605	1.85502
gallus ring finger and WD repeat domain 2 (RFWD2)	down regulated	3.17849	1.9244	1.2541	1.85495
FK506 binding protein 5 (FKBP5)	down regulated	6.00701	5.28385	0.723155	1.85145
guanine nucleotide binding protein (G protein)	down regulated	5.94896	5.30272	0.646246	1.84821
macrophage stimulating 1 (hepatocyte growth factor-like) (MST1)	down regulated	6.23398	5.64987	0.584108	1.84819
annexin A5 (ANXA5)	down regulated	3.13931	2.26158	0.877723	1.84132
gallus nuclear receptor subfamily 2 group F member 1-B-like (LOC100859014)	down regulated	5.42114	4.51134	0.9098	1.83899
keratin 5 (KRT5)	down regulated	3.85349	1.52438	2.3291	1.82848
gallus peroxisomal 2,4-dienoyl-CoA reductase-like (LOC100858408)	down regulated	4.82913	3.78719	1.04194	1.82198
regulator of G-protein signaling 3 (RGS3)	down regulated	3.41754	0.891406	2.52614	1.81218
eukaryotic translation initiation factor 3, subunit H (EIF3H)	down regulated	7.77769	7.05126	0.726435	1.80267
gallus sperm surface protein Sp17-like (LOC768714)	down regulated	4.51124	3.00352	1.50772	1.7974
coagulation factor XIII, A1 polypeptide (F13A1)	down regulated	3.87805	2.75776	1.12029	1.79405
GTP cyclohydrolase I feedback regulator (GCHFR)	down regulated	3.54736	2.17337	1.37398	1.79245
gallus TRIO and F-actin-binding protein-like (LOC100859397)	down regulated	4.70931	3.93736	0.771959	1.78659
gallus TRIO and F-actin binding protein (TRIOBP)	down regulated	4.12953	3.1103	1.01923	1.78558
gallus dual specificity phosphatase 16 (DUSP16)	down regulated	3.11065	1.96971	1.14094	1.78136
prolyl 4-hydroxylase, beta polypeptide (P4HB)	down regulated	4.89823	4.31843	0.579803	1.76686
