# Supplementary material for: Temporal transcriptome analysis of the chicken embryo yolk sac
Source: BMC Genomics. 2014 Aug 19;15(1):690. doi: 10.1186/1471-2164-15-690 (PMC4246430; doi:10.1186/1471-2164-15-690)
Supplement: Supplementary file 7 — Additional file 7: Separate analysis (3500 genes) - The 50 highest expressed genes per day. (XLSX 14 KB) [file 12864_2014_6680_MOESM7_ESM.xlsx]

## Sheet: Top 50 expressed genes
Separete analysis (3500 genes): Top 50 expressed genes per embryonic day (high to low)
high to low expression	E13	E15	E17	E19	E21
1 (highest expression)	lactotransferrin (LTF)	prosaposin (PSAP)	prosaposin (PSAP)	prosaposin (PSAP)	prosaposin (PSAP)
2	apolipoprotein C-III (APOC3) {replaced: uncharacterized LOC100859721}	ribosomal protein SA (RPSA)	ribosomal protein SA (RPSA)	zinc finger protein 593 (ZNF593)	matrix Gla protein (MGP)
3	apolipoprotein A-II-like (LOC100858842)	lactotransferrin (LTF)	zinc finger protein 593 (ZNF593)	ribosomal protein SA (RPSA)	calbindin 1, 28kDa (CALB1)
4	ribosomal protein SA (RPSA)	zinc finger protein 593 (ZNF593)	lactotransferrin (LTF)	apolipoprotein A-I (APOA1)	apolipoprotein A-II-like (LOC100858842)
5	proline-rich acidic protein 1 (PRAP1)	ribosomal protein S11 (RPS11)	proline-rich nuclear receptor coactivator 1 (PNRC1)	ribosomal protein S11 (RPS11)	apolipoprotein A-I (APOA1)
6	prosaposin (PSAP)	proline-rich nuclear receptor coactivator 1 (PNRC1)	Niemann-Pick disease, type C2 (NPC2)	proline-rich acidic protein 1 (PRAP1)	ribosomal protein SA (RPSA)
7	ribosomal protein S11 (RPS11)	albumin (ALB)	tubulin, beta 2A (TUBB2A)	fatty acyl-CoA hydrolase precursor, medium chain-like (LOC415787)	complement factor D-like (LOC100857593)
8	albumin (ALB)	tubulin, beta 2A (TUBB2A)	ribosomal protein S11 (RPS11)	proline-rich nuclear receptor coactivator 1 (PNRC1)	zinc finger protein 593 (ZNF593)
9	prostaglandin D2 synthase 21kDa (brain) (PTGDS)	ribosomal protein S2 (RPS2)	gap junction protein, beta 1, 32kDa (GJB1)	complement factor D-like (LOC100857593)	apolipoprotein A-IV (APOA4)
10	ribosomal protein L30 (RPL30)	Niemann-Pick disease, type C2 (NPC2)	apolipoprotein C-III (APOC3) {replaced: uncharacterized LOC100859721}	uncharacterized LOC418543 (LOC418543)	apolipoprotein C-III (APOC3) {replaced: uncharacterized LOC100859721}
11	ribosomal protein S2 (RPS2)	fatty acyl-CoA hydrolase precursor, medium chain-like (LOC415787)	complement factor D-like (LOC100857593)	lactotransferrin (LTF)	fatty acyl-CoA hydrolase precursor, medium chain-like (LOC415787)
12	actin, beta (ACTB)	prostaglandin D2 synthase 21kDa (brain) (PTGDS)	albumin (ALB)	apolipoprotein A-II-like (LOC100858842)	proline-rich nuclear receptor coactivator 1 (PNRC1)
13	Niemann-Pick disease, type C2 (NPC2)	ribosomal protein, large, P0 (RPLP0)	fatty acyl-CoA hydrolase precursor, medium chain-like (LOC415787)	thymosin beta 15 (LOC100502566)	ribosomal protein S11 (RPS11)
14	proline-rich nuclear receptor coactivator 1 (PNRC1)	apolipoprotein C-III (APOC3) {replaced: uncharacterized LOC100859721}	butyrobetaine (gamma), 2-oxoglutarate dioxygenase (gamma-butyrobetaine hydroxylase) 1 (BBOX1)	albumin (ALB)	Niemann-Pick disease, type C2 (NPC2)
15	apolipoprotein B (including Ag(x) antigen) (APOB)	hydroxyacyl-CoA dehydrogenase/3-ketoacyl-CoA thiolase/enoyl-CoA hydratase (trifunctional protein), beta subunit (HADHB)	hydroxyacyl-CoA dehydrogenase/3-ketoacyl-CoA thiolase/enoyl-CoA hydratase (trifunctional protein), beta subunit (HADHB)	apolipoprotein C-III (APOC3) {replaced: uncharacterized LOC100859721}	thymosin beta 15 (LOC100502566)
16	solute carrier family 25 (mitochondrial carrier; adenine nucleotide translocator), member 6 (SLC25A6), nuclear gene encoding mitochondrial protein	ribosomal protein L15 (RPL15)	ribosomal protein S2 (RPS2)	calbindin 1, 28kDa (CALB1)	proline-rich acidic protein 1 (PRAP1)
17	ribosomal protein L15 (RPL15)	tubulin, beta 2C (TUBB2C)	thymosin beta 15 (LOC100502566)	glutathione peroxidase 4 (phospholipid hydroperoxidase) (GPX4)	solute carrier family 25 (mitochondrial carrier; adenine nucleotide translocator), member 6 (SLC25A6), nuclear gene encoding mitochondrial protein
18	apolipoprotein A-I (APOA1)	solute carrier family 25 (mitochondrial carrier; adenine nucleotide translocator), member 6 (SLC25A6), nuclear gene encoding mitochondrial protein	prostaglandin D2 synthase 21kDa (brain) (PTGDS)	retinol binding protein 5, cellular (RBP5)	ADP-ribosylation factor 4 (ARF4)
19	selenoprotein P, plasma, 1 (SEPP1)	glutathione S-transferase class-alpha (GSTA)	flavin containing monooxygenase 6 pseudogene (FMO6P)	macrophage migration inhibitory factor-like (LOC100857237)	uncharacterized LOC418543 (LOC418543)
20	cathepsin L2 (CTSL2)	selenoprotein P, plasma, 1-like (LOC424593)	ribosomal protein, large, P0 (RPLP0)	K(lysine) acetyltransferase 2A (KAT2A)	legumain (LGMN)
21	3-hydroxy-3-methylglutaryl-CoA synthase 2 (mitochondrial) (HMGCS2)	apolipoprotein A-II-like (LOC100858842)	apolipoprotein A-II-like (LOC100858842)	ADP-ribosylation factor 4 (ARF4)	apolipoprotein B (including Ag(x) antigen) (APOB)
22	zinc finger protein 593 (ZNF593)	cathepsin B (CTSB)	seryl-tRNA synthetase (SARS)	hydroxyacyl-CoA dehydrogenase/3-ketoacyl-CoA thiolase/enoyl-CoA hydratase (trifunctional protein), beta subunit (HADHB)	protein canopy homolog 2-like (LOC100858933)
23	tubulin, beta 2A (TUBB2A)	complement factor D-like (LOC100857593)	selenoprotein P, plasma, 1-like (LOC424593)	ribosomal protein, large, P0 (RPLP0)	albumin (ALB)
24	fatty acyl-CoA hydrolase precursor, medium chain-like (LOC415787)	otokeratin (LOC395772)	apolipoprotein A-IV (APOA4)	gap junction protein, beta 1, 32kDa (GJB1)	eukaryotic translation initiation factor 4E binding protein 1 (EIF4EBP1)
25	glutathione S-transferase-like (LOC100859645)	ribosomal protein L30 (RPL30)	ganglioside GM2 activator-like (LOC100857973)	Niemann-Pick disease, type C2 (NPC2)	cathepsin L2 (CTSL2)
26	fibrinogen gamma chain (FGG)	glutathione peroxidase 4 (phospholipid hydroperoxidase) (GPX4)	glutathione S-transferase class-alpha (GSTA)	apolipoprotein B (including Ag(x) antigen) (APOB)	fibrinogen gamma chain (FGG)
27	otokeratin (LOC395772)	eukaryotic translation initiation factor 4E binding protein 1 (EIF4EBP1)	K(lysine) acetyltransferase 2A (KAT2A)	apolipoprotein A-IV (APOA4)	selenoprotein P, plasma, 1 (SEPP1)
28	KDEL (Lys-Asp-Glu-Leu) endoplasmic reticulum protein retention receptor 2 (KDELR2)	apolipoprotein A-I (APOA1)	macrophage migration inhibitory factor-like (LOC100857237)	fibrinogen gamma chain (FGG)	glutathione peroxidase 4 (phospholipid hydroperoxidase) (GPX4)
29	ribosomal protein S27a (RPS27A)	apolipoprotein B (including Ag(x) antigen) (APOB)	apolipoprotein A-I (APOA1)	matrix Gla protein (MGP)	claudin 1 (CLDN1)
30	CD59 molecule, complement regulatory protein (CD59)	protein canopy homolog 2-like (LOC100858933)	solute carrier family 25 (mitochondrial carrier; adenine nucleotide translocator), member 6 (SLC25A6), nuclear gene encoding mitochondrial protein	legumain (LGMN)	tubulin, beta 2C (TUBB2C)
31	matrix Gla protein (MGP)	proline-rich acidic protein 1 (PRAP1)	glutathione peroxidase 4 (phospholipid hydroperoxidase) (GPX4)	protein canopy homolog 2-like (LOC100858933)	hydroxyacyl-CoA dehydrogenase/3-ketoacyl-CoA thiolase/enoyl-CoA hydratase (trifunctional protein), beta subunit (HADHB)
32	cathepsin A (CTSA)	thymosin beta 15 (LOC100502566)	otokeratin (LOC395772)	cathepsin L2 (CTSL2)	insulin-like growth factor binding protein 7 (IGFBP7)
33	eukaryotic translation initiation factor 4E binding protein 1 (EIF4EBP1)	ADP-ribosylation factor 4 (ARF4)	retinol binding protein 5, cellular (RBP5)	butyrobetaine (gamma), 2-oxoglutarate dioxygenase (gamma-butyrobetaine hydroxylase) 1 (BBOX1)	retinol binding protein 5, cellular (RBP5)
34	ribosomal protein S25 (RPS25)	butyrobetaine (gamma), 2-oxoglutarate dioxygenase (gamma-butyrobetaine hydroxylase) 1 (BBOX1)	ADP-ribosylation factor 4 (ARF4)	selenoprotein P, plasma, 1-like (LOC424593)	butyrobetaine (gamma), 2-oxoglutarate dioxygenase (gamma-butyrobetaine hydroxylase) 1 (BBOX1)
35	tubulin, beta 2C (TUBB2C)	retinol binding protein 5, cellular (RBP5)	cathepsin B (CTSB)	prostaglandin D2 synthase 21kDa (brain) (PTGDS)	actin, beta (ACTB)
36	glutathione peroxidase 4 (phospholipid hydroperoxidase) (GPX4)	low density lipoprotein receptor-related protein 2 (LRP2)	ribosomal protein L15 (RPL15)	actin, beta (ACTB)	seryl-tRNA synthetase (SARS)
37	thymosin beta 15 (LOC100502566)	basigin (Ok blood group) (BSG), transcript variant 1	proline-rich acidic protein 1 (PRAP1)	lectin, galactoside-binding, soluble, 3 (LGALS3)	ribosomal protein S2 (RPS2)
38	acetyl-CoA acetyltransferase 1 (ACAT1)	ribosomal protein L24 (RPL24)	eukaryotic translation initiation factor 4E binding protein 1 (EIF4EBP1)	cathepsin B (CTSB)	collagen, type III, alpha 1 (COL3A1)
39	legumain (LGMN)	electron-transfer-flavoprotein, alpha polypeptide (ETFA), nuclear gene encoding mitochondrial protein	smooth muscle protein phosphatase type 1-binding subunit (LOC395787)	ribosomal protein S2 (RPS2)	ribosomal protein L30 (RPL30)
40	eukaryotic translation elongation factor 1 delta (guanine nucleotide exchange protein) (EEF1D)	seryl-tRNA synthetase (SARS)	low density lipoprotein receptor-related protein 2 (LRP2)	smooth muscle protein phosphatase type 1-binding subunit (LOC395787)	cysteine dioxygenase, type I (CDO1)
41	endothelial differentiation-related factor 1 (EDF1)	actin, beta (ACTB)	matrix Gla protein (MGP)	tubulin, beta 2A (TUBB2A)	prostaglandin D2 synthase 21kDa (brain) (PTGDS)
42	NADH dehydrogenase (ubiquinone) 1 beta subcomplex, 8, 19kDa (NDUFB8), nuclear gene encoding mitochondrial protein	glucosamine (N-acetyl)-6-sulfatase (GNS)	ribosomal protein L30 (RPL30)	progesterone receptor membrane component 1 (PGRMC1)	low density lipoprotein receptor-related protein 2 (LRP2)
43	ganglioside GM2 activator-like (LOC100857973)	proteasome (prosome, macropain) subunit, beta type, 1 (PSMB1)	electron-transfer-flavoprotein, alpha polypeptide (ETFA), nuclear gene encoding mitochondrial protein	ribosomal protein L30 (RPL30)	selenoprotein P, plasma, 1-like (LOC424593)
44	NADH dehydrogenase (ubiquinone) 1 beta subcomplex, 2, 8kDa (NDUFB2)	cathepsin L2 (CTSL2)	basigin (Ok blood group) (BSG), transcript variant 1	calcium binding and coiled-coil domain 2, transcript variant 2 (CALCOCO2)	tubulin, beta 2A (TUBB2A)
45	proteasome (prosome, macropain) 26S subunit, ATPase, 5 (PSMC5)	legumain (LGMN)	apolipoprotein B (including Ag(x) antigen) (APOB)	glutathione S-transferase class-alpha (GSTA)	cathepsin B (CTSB)
46	PDZK1 interacting protein 1 (PDZK1IP1)	core 1 synthase, glycoprotein-N-acetylgalactosamine 3-beta-galactosyltransferase, 1 (C1GALT1)	tubulin, beta 2C (TUBB2C)	N-acetylneuraminate pyruvate lyase (dihydrodipicolinate synthase) (NPL)	ribosomal protein, large, P0 (RPLP0)
47	tumor protein D52 (TPD52)	gap junction protein, beta 1, 32kDa (GJB1)	acetyl-CoA acetyltransferase 1 (ACAT1)	F11 receptor (F11R)	progesterone receptor membrane component 1 (PGRMC1)
48	NADH dehydrogenase [ubiquinone] 1 alpha subcomplex subunit 13-like (LOC100859320)	NADH dehydrogenase (ubiquinone) 1 beta subcomplex, 8, 19kDa (NDUFB8), nuclear gene encoding mitochondrial protein	eukaryotic translation initiation factor 3, subunit H (EIF3H)	electron-transfer-flavoprotein, alpha polypeptide (ETFA), nuclear gene encoding mitochondrial protein	ribosomal protein L15 (RPL15)
49	integral membrane protein 2A (ITM2A)	coiled-coil-helix-coiled-coil-helix domain containing 2 (CHCHD2), nuclear gene encoding mitochondrial protein	F11 receptor (F11R)	insulin-like growth factor binding protein 7 (IGFBP7)	smooth muscle protein phosphatase type 1-binding subunit (LOC395787)
50	protein canopy homolog 2-like (LOC100858933)	prohibitin 2 (PHB2)	protein canopy homolog 2-like (LOC100858933)	basigin (Ok blood group) (BSG), transcript variant 1	glutathione S-transferase class-alpha (GSTA)
