# Supplementary material for: Temporal transcriptome analysis of the chicken embryo yolk sac
Source: BMC Genomics. 2014 Aug 19;15(1):690. doi: 10.1186/1471-2164-15-690 (PMC4246430; doi:10.1186/1471-2164-15-690)
Supplement: Supplementary file 8 — Additional file 8: Separate analysis (3500 genes) - Top 50 down regulated and up regulated genes. (XLSX 16 KB) [file 12864_2014_6680_MOESM8_ESM.xlsx]

## Sheet: Top fold changed genes
Separete analysis (3500 genes): Top 50 down regulated and up regulated genes
gene name	down/up regulation	day of Min	day of Max	Fold change
noggin 4 (LOC693258)	down regulated	19	15	110.976
peroxidasin homolog (Drosophila)-like (PXDNL)	down regulated	21	17	68.7767
solute carrier family 28 (sodium-coupled nucleoside transporter), member 3 (SLC28A3)	down regulated	21	17	64.4768
cyclin-dependent kinase 3 (CDK3)	down regulated	21	17	52.3413
keratin, type I cytoskeletal 14-like (LOC100858439)	down regulated	21	15	43.9347
fibrous sheath interacting protein 1 (FSIP1)	down regulated	21	17	37.8189
keratin, type I cytoskeletal 17-like (LOC772080)	down regulated	21	15	36.7731
rhomboid 5 homolog 2 (Drosophila) (RHBDF2)	down regulated	21	15	36.4433
keratin 15 (KRT15)	down regulated	21	15	35.829
ectonucleoside triphosphate diphosphohydrolase 8 (ENTPD8)	down regulated	21	17	33.8065
myeloid-associated differentiation marker homolog (LOC100857467)	down regulated	21	17	29.9416
LIM domain binding 1 (LDB1)	down regulated	21	15	27.9733
decapping enzyme, scavenger (DCPS)	down regulated	19	15	26.8416
keratin 14 (KRT14)	down regulated	21	15	26
lactotransferrin (LTF)	down regulated	21	17	23.6142
ubiquitin specific peptidase 44 (USP44)	down regulated	19	17	23.3434
complement component 1, q subcomponent binding protein (C1QBP)	down regulated	19	15	23.2108
solute carrier family 16, member 13 (monocarboxylic acid transporter 13) (SLC16A13)	down regulated	21	15	22.2506
neuregulin 1 (NRG1)	down regulated	21	17	21.9402
alanine-glyoxylate aminotransferase 2-like 1 (AGXT2L1)	down regulated	21	15	21.2134
24-dehydrocholesterol reductase (DHCR24)	down regulated	21	17	20.3304
Bruton agammaglobulinemia tyrosine kinase (BTK)	down regulated	21	17	20.1131
uncharacterized LOC100857219 (LOC100857219)	down regulated	21	15	19.3335
keratin 5 (KRT5)	down regulated	21	17	18.9922
ganglioside GM2 activator-like (LOC100857973)	down regulated	21	17	17.7173
ectonucleoside triphosphate diphosphohydrolase 3 (ENTPD3)	down regulated	21	19	16.8964
EF-hand calcium-binding domain-containing protein 10-like (LOC769240)	down regulated	21	17	16.6911
bHLH transcription factor beta3 (BETA3)	down regulated	21	17	16.1566
epithelial membrane protein 1 (EMP1)	down regulated	21	17	16.0671
protein AHNAK2-like (LOC100859090)	down regulated	21	17	15.3509
GTPase IMAP family member 7-like (LOC429682)	down regulated	21	17	14.5578
otokeratin (LOC395772)	down regulated	21	17	13.705
cholinergic receptor, nicotinic, beta 2 (neuronal) (CHRNB2)	down regulated	21	17	12.6108
kinesin family member C1 (KIFC1)	down regulated	21	17	12.3127
dynein, light chain, LC8-type 1 (DYNLL1)	down regulated	21	17	12.1781
chromosome 28 open reading frame, human C19orf21 (C28H19orf21)	down regulated	21	17	12.0704
DEAH (Asp-Glu-Ala-His) box polypeptide 33 (DHX33)	down regulated	21	17	12.0104
unc-5 homolog A (C. elegans) (UNC5A)	down regulated	19	17	12.0031
FAD-dependent oxidoreductase domain containing 1 (FOXRED1)	down regulated	21	15	11.9668
MARCKS-like 1 (MARCKSL1)	down regulated	21	17	11.8227
solute carrier family 25 (mitochondrial carrier; dicarboxylate transporter), member 10 (SLC25A10)	down regulated	21	17	11.7392
kelch-like 32 (Drosophila) (KLHL32)	down regulated	21	17	11.673
talin 1 (TLN1)	down regulated	21	17	11.594
H2A histone family, member V (H2AFV)	down regulated	21	15	11.476
MHC B-G antigen (B-G), transcript variant 1	down regulated	19	15	11.2614
vitronectin (VTN)	down regulated	21	13	11.1962
leupaxin (LPXN)	down regulated	21	17	11.1276
zinc finger protein, multitype 1 (ZFPM1)	down regulated	21	15	10.9858
leucine-rich repeat and fibronectin type III domain-containing protein 1-like protein-like (LOC425605)	down regulated	21	17	10.8918
dimethylarginine dimethylaminohydrolase 1 (DDAH1)	down regulated	21	15	10.8664
cysteine dioxygenase, type I (CDO1)	up regulated	15	21	691.428
1-aminocyclopropane-1-carboxylate synthase homolog (Arabidopsis)(non-functional) (ACCS)	up regulated	15	21	303.324
beta-microseminoprotein-like (LOC100858647)	up regulated	17	21	273.327
corticotropin releasing hormone (CRH)	up regulated	15	21	260.947
angiotensin I converting enzyme (peptidyl-dipeptidase A) 2 (ACE2)	up regulated	15	19	234.529
galactose-3-O-sulfotransferase 2 (GAL3ST2)	up regulated	15	21	191.377
calbindin 1, 28kDa (CALB1)	up regulated	15	21	160.059
plasminogen activator, urokinase (PLAU)	up regulated	17	21	132.262
hemopexin (HPX)	up regulated	15	21	90.273
follicle stimulating hormone receptor (FSHR)	up regulated	15	21	88.6859
kelch domain containing 8A (KLHDC8A)	up regulated	13	17	81.14
apolipoprotein A-IV (APOA4)	up regulated	13	21	75.2009
cyclin-dependent kinase inhibitor 2B (p15, inhibits CDK4) (CDKN2B)	up regulated	13	21	73.1751
ras-related protein Rab-7b-like (LOC771782)	up regulated	13	19	69.0838
gap junction protein, beta 1, 32kDa (GJB1)	up regulated	13	17	65.7177
chromosome 5 open reading frame, human C11orf96 (C5H11orf96)	up regulated	15	21	64.7642
uncharacterized LOC419409 (LOC419409)	up regulated	13	19	56.3238
cytochrome P450 2H2-like (LOC100858289)	up regulated	15	19	54.3715
fatty acid binding protein 5 (psoriasis-associated) (FABP5)	up regulated	15	21	50.6871
uncharacterized LOC422895 (LOC422895)	up regulated	15	21	50.5139
cystic fibrosis transmembrane conductance regulator (ATP-binding cassette sub-family C, member 7) (CFTR)	up regulated	13	19	46.9757
C1q and tumor necrosis factor related protein 4 (C1QTNF4)	up regulated	13	21	46.3526
macrophage migration inhibitory factor-like (LOC100857237)	up regulated	13	19	44.5679
glucose-6-phosphatase-like (LOC100857298)	up regulated	13	21	42.3826
phosphodiesterase 9A, transcript variant 1 (PDE9A)	up regulated	15	21	41.8475
uncharacterized LOC425001 (LOC425001)	up regulated	15	21	41.797
beta-carotene 15,15'-monooxygenase 1 (BCMO1)	up regulated	15	19	40.9391
phospholipase A2, group XV (PLA2G15)	up regulated	15	21	39.6514
solute carrier family 46, member 3 (SLC46A3)	up regulated	13	21	39.12
HtrA serine peptidase 1 (HTRA1)	up regulated	15	19	37.9066
spire homolog 2 (Drosophila) (SPIRE2)	up regulated	13	19	37.5494
insulin-like growth factor binding protein 2, 36kDa (IGFBP2)	up regulated	13	21	35.4522
solute carrier family 6 (neutral amino acid transporter), member 19 (SLC6A19)	up regulated	15	19	33.4385
carboxypeptidase O (CPO)	up regulated	13	17	32.4347
family with sequence similarity 43, member A (FAM43A)	up regulated	13	17	30.8802
deafness, autosomal dominant 5 (DFNA5)	up regulated	13	19	30.2093
retinol binding protein 2, cellular (RBP2)	up regulated	13	19	29.9314
uncharacterized LOC100858737 (LOC100858737)	up regulated	13	17	29.6625
CCAAT/enhancer binding protein (C/EBP), beta (CEBPB)	up regulated	13	17	28.9983
uncharacterized LOC769275 (LOC769275)	up regulated	15	19	28.6484
formin-like 1 (FMNL1)	up regulated	13	19	27.8403
membrane-associated ring finger (C3HC4) 3 (MARCH3)	up regulated	15	17	27.2159
K(lysine) acetyltransferase 2A (KAT2A)	up regulated	13	19	27.0386
Fanconi anemia, complementation group I (FANCI)	up regulated	13	19	26.2257
odz, odd Oz/ten-m homolog 3 (Drosophila) (ODZ3)	up regulated	13	19	26.062
BCL2-associated athanogene 2 (BAG2)	up regulated	13	21	25.7808
zinc finger protein 593 (ZNF593)	up regulated	13	19	25.5604
insulin-like growth factor binding protein 5 (IGFBP5)	up regulated	15	21	24.1626
mab-21-like 2 (C. elegans) (MAB21L2)	up regulated	13	17	23.9554
sorting nexin 10 (SNX10)	up regulated	17	21	23.6814
